# Supplementary material for: Polyethylene glycol grafted with carboxylated graphene oxide as a novel interface modifier for polylactic acid/graphene nanocomposites
Source: R Soc Open Sci. 2020 Jul 22;7(7):192154. doi: 10.1098/rsos.192154 (PMC7428252; doi:10.1098/rsos.192154)
Supplement: raw data [file rsos192154supp1.xlsx]

## Sheet: FIG1(a)
	GO	GC0	GC50	GC25		GC75
3997.98	0.99951	0.9993	0.99874	0.99921	3999.14	0.99986
3996.55	0.99951	0.9993	0.99874	0.99921	3998.43	0.99986
3995.13	0.99951	0.9993	0.99874	0.99921	3997.71	0.99986
3993.7	0.99951	0.9993	0.99874	0.99921	3997	0.99986
3992.27	0.99951	0.9993	0.99874	0.99921	3996.28	0.99986
3990.85	0.99951	0.9993	0.99874	0.99921	3995.57	0.99986
3989.42	0.99951	0.9993	0.99874	0.99921	3994.85	0.99986
3988	0.99951	0.9993	0.99874	0.99921	3994.14	0.99986
3986.57	0.99951	0.9993	0.99874	0.99921	3993.42	0.99986
3985.14	0.99951	0.9993	0.99874	0.99921	3992.7	0.99986
3983.72	0.99951	0.9993	0.99874	0.99921	3991.99	0.99986
3982.29	0.99951	0.9993	0.99874	0.99921	3991.27	0.99986
3980.86	0.99951	0.9993	0.99874	0.99921	3990.56	0.99986
3979.44	0.99945	0.99922	0.99871	0.99911	3989.84	0.99976
3978.01	0.99938	0.99915	0.99868	0.99902	3989.13	0.99968
3976.59	0.99932	0.9991	0.99864	0.99893	3988.41	0.99962
3975.16	0.99927	0.99905	0.99859	0.99884	3987.7	0.99957
3973.73	0.99923	0.99901	0.99854	0.99877	3986.98	0.99953
3972.31	0.9992	0.99897	0.99848	0.9987	3986.26	0.99949
3970.88	0.99917	0.99893	0.99841	0.99864	3985.55	0.99948
3969.45	0.99914	0.99888	0.99835	0.99859	3984.83	0.99949
3968.03	0.99911	0.99881	0.99827	0.99854	3984.12	0.99948
3966.6	0.99907	0.99872	0.9982	0.99848	3983.4	0.99942
3965.17	0.99903	0.99865	0.99812	0.99842	3982.69	0.99932
3963.75	0.999	0.99861	0.99805	0.99836	3981.97	0.9992
3962.32	0.99897	0.99856	0.99798	0.99831	3981.26	0.99911
3960.9	0.99894	0.99846	0.99791	0.99826	3980.54	0.99901
3959.47	0.9989	0.99834	0.99784	0.99821	3979.83	0.99892
3958.04	0.99886	0.99826	0.99777	0.99814	3979.11	0.99883
3956.62	0.99882	0.99822	0.99771	0.99808	3978.39	0.99872
3955.19	0.9988	0.9982	0.99765	0.99803	3977.68	0.99861
3953.76	0.99879	0.99817	0.99759	0.99798	3976.96	0.99852
3952.34	0.99878	0.99813	0.99753	0.99793	3976.25	0.99846
3950.91	0.99876	0.99804	0.99747	0.99787	3975.53	0.99845
3949.49	0.99872	0.99792	0.99742	0.99779	3974.82	0.99843
3948.06	0.99866	0.9978	0.99737	0.99769	3974.1	0.99838
3946.63	0.9986	0.99773	0.99731	0.9976	3973.39	0.99834
3945.21	0.99854	0.9977	0.99726	0.99751	3972.67	0.99834
3943.78	0.9985	0.99766	0.99721	0.99744	3971.95	0.99835
3942.35	0.99847	0.99759	0.99715	0.99738	3971.24	0.9983
3940.93	0.99845	0.99753	0.9971	0.99733	3970.52	0.9982
3939.5	0.99842	0.9975	0.99705	0.99727	3969.81	0.99805
3938.07	0.99839	0.99747	0.99699	0.99722	3969.09	0.99788
3936.65	0.99837	0.99739	0.99694	0.99716	3968.38	0.99767
3935.22	0.99833	0.99726	0.99689	0.9971	3967.66	0.99748
3933.8	0.99828	0.99713	0.99683	0.99702	3966.95	0.99736
3932.37	0.99824	0.99705	0.99678	0.99695	3966.23	0.99732
3930.94	0.99821	0.99703	0.99672	0.99689	3965.51	0.99734
3929.52	0.99821	0.99702	0.99667	0.99685	3964.8	0.99733
3928.09	0.99821	0.99699	0.99661	0.99683	3964.08	0.99713
3926.66	0.99822	0.99697	0.99656	0.99681	3963.37	0.99681
3925.24	0.99823	0.99699	0.9965	0.99679	3962.65	0.99653
3923.81	0.99823	0.99697	0.99645	0.99677	3961.94	0.99638
3922.39	0.9982	0.99688	0.99639	0.99672	3961.22	0.99636
3920.96	0.99813	0.99674	0.99634	0.99663	3960.51	0.99641
3919.53	0.99803	0.99658	0.99628	0.99651	3959.79	0.99649
3918.11	0.9979	0.9964	0.99623	0.99637	3959.07	0.99659
3916.68	0.99777	0.99622	0.99617	0.99623	3958.36	0.99669
3915.25	0.99768	0.99615	0.99612	0.99612	3957.64	0.99683
3913.83	0.99764	0.9962	0.99607	0.99606	3956.93	0.99701
3912.4	0.99767	0.99628	0.99603	0.99605	3956.21	0.99725
3910.97	0.99773	0.99623	0.99598	0.99608	3955.5	0.99747
3909.55	0.99778	0.99605	0.99594	0.9961	3954.78	0.99757
3908.12	0.99779	0.99591	0.99591	0.9961	3954.07	0.99745
3906.7	0.99781	0.99592	0.99587	0.99608	3953.35	0.99717
3905.27	0.99783	0.99595	0.99584	0.99607	3952.63	0.99685
3903.84	0.99786	0.99586	0.99581	0.99607	3951.92	0.99657
3902.42	0.99787	0.99571	0.99579	0.99605	3951.2	0.99638
3900.99	0.99785	0.9956	0.99576	0.99601	3950.49	0.99626
3899.56	0.99784	0.99552	0.99574	0.99596	3949.77	0.99619
3898.14	0.99784	0.99545	0.99572	0.99591	3949.06	0.99615
3896.71	0.99787	0.99543	0.9957	0.99588	3948.34	0.99611
3895.29	0.99791	0.9955	0.99568	0.99586	3947.63	0.99598
3893.86	0.99796	0.99558	0.99565	0.99587	3946.91	0.99574
3892.43	0.998	0.99557	0.99563	0.99587	3946.19	0.99543
3891.01	0.998	0.99545	0.9956	0.99584	3945.48	0.99512
3889.58	0.99794	0.99522	0.99557	0.99575	3944.76	0.99487
3888.15	0.99781	0.99495	0.99554	0.99561	3944.05	0.99474
3886.73	0.99766	0.99477	0.99551	0.99545	3943.33	0.99477
3885.3	0.99753	0.99472	0.99547	0.99532	3942.62	0.99492
3883.87	0.99747	0.9947	0.99544	0.99524	3941.9	0.99507
3882.45	0.99747	0.99464	0.9954	0.99523	3941.19	0.99514
3881.02	0.99751	0.99457	0.99536	0.99524	3940.47	0.99523
3879.6	0.99757	0.99453	0.99532	0.99527	3939.75	0.99542
3878.17	0.99765	0.99453	0.99529	0.9953	3939.04	0.99558
3876.74	0.99773	0.99455	0.99525	0.99534	3938.32	0.99548
3875.32	0.99782	0.99463	0.99522	0.99538	3937.61	0.99507
3873.89	0.99791	0.99469	0.99519	0.99544	3936.89	0.99456
3872.46	0.99796	0.99453	0.99516	0.99547	3936.18	0.99421
3871.04	0.99793	0.99412	0.99513	0.99544	3935.46	0.99411
3869.61	0.99779	0.99374	0.99511	0.99533	3934.75	0.99417
3868.18	0.99765	0.99367	0.99509	0.99519	3934.03	0.99429
3866.76	0.99758	0.99384	0.99507	0.99509	3933.32	0.99445
3865.33	0.99762	0.99405	0.99505	0.99506	3932.6	0.9947
3863.91	0.99772	0.99423	0.99503	0.99509	3931.88	0.99504
3862.48	0.99785	0.99442	0.99501	0.99514	3931.17	0.99537
3861.05	0.99797	0.99457	0.995	0.9952	3930.45	0.99559
3859.63	0.99804	0.99461	0.99498	0.99523	3929.74	0.99564
3858.2	0.99805	0.99453	0.99496	0.99521	3929.02	0.99562
3856.77	0.99798	0.99435	0.99495	0.99513	3928.31	0.99571
3855.35	0.99785	0.99416	0.99493	0.995	3927.59	0.99599
3853.92	0.99771	0.99406	0.99491	0.99486	3926.88	0.99629
3852.5	0.99761	0.99411	0.99489	0.99475	3926.16	0.99634
3851.07	0.99757	0.99422	0.99486	0.99469	3925.44	0.99597
3849.64	0.9976	0.99422	0.99484	0.99467	3924.73	0.9953
3848.22	0.99764	0.99419	0.99482	0.99467	3924.01	0.99453
3846.79	0.9977	0.99424	0.9948	0.99468	3923.3	0.99375
3845.36	0.99778	0.99439	0.99478	0.99471	3922.58	0.99298
3843.94	0.99789	0.99457	0.99476	0.99478	3921.87	0.99219
3842.51	0.99799	0.99468	0.99473	0.99486	3921.15	0.99136
3841.08	0.99805	0.99457	0.99471	0.99493	3920.44	0.99047
3839.66	0.99803	0.99417	0.9947	0.99493	3919.72	0.9897
3838.23	0.99789	0.99369	0.99468	0.99483	3919	0.98923
3836.81	0.99768	0.9935	0.99466	0.99467	3918.29	0.98909
3835.38	0.99752	0.99367	0.99465	0.99452	3917.57	0.98922
3833.95	0.9975	0.99392	0.99463	0.99445	3916.86	0.98956
3832.53	0.99757	0.99408	0.99462	0.99445	3916.14	0.99004
3831.1	0.99769	0.99421	0.99461	0.99449	3915.43	0.99063
3829.67	0.99781	0.99436	0.9946	0.99453	3914.71	0.99134
3828.25	0.9979	0.99447	0.99459	0.99458	3914	0.99216
3826.82	0.99795	0.9945	0.99458	0.99461	3913.28	0.99285
3825.4	0.99794	0.99441	0.99458	0.9946	3912.56	0.99315
3823.97	0.99787	0.9943	0.99457	0.99456	3911.85	0.99317
3822.54	0.99777	0.99428	0.99457	0.9945	3911.13	0.9932
3821.12	0.99767	0.99432	0.99456	0.99443	3910.42	0.99333
3819.69	0.9976	0.99431	0.99456	0.99439	3909.7	0.9935
3818.26	0.99755	0.99428	0.99456	0.99437	3908.99	0.99367
3816.84	0.99752	0.99431	0.99456	0.99436	3908.27	0.99387
3815.41	0.99753	0.99439	0.99457	0.99438	3907.56	0.99387
3813.98	0.99757	0.99448	0.99457	0.99443	3906.84	0.99332
3812.56	0.99763	0.99457	0.99458	0.99449	3906.12	0.99247
3811.13	0.99769	0.99469	0.99459	0.99457	3905.41	0.99181
3809.71	0.99776	0.99481	0.99461	0.99464	3904.69	0.99146
3808.28	0.99782	0.99488	0.99462	0.9947	3903.98	0.99125
3806.85	0.99785	0.99486	0.99464	0.99473	3903.26	0.99113
3805.43	0.99782	0.9948	0.99465	0.99471	3902.55	0.99117
3804	0.99776	0.9948	0.99467	0.99465	3901.83	0.99115
3802.57	0.9977	0.99489	0.99468	0.99458	3901.12	0.99087
3801.15	0.99766	0.99495	0.9947	0.99451	3900.4	0.99062
3799.72	0.99764	0.99499	0.99471	0.99447	3899.68	0.99062
3798.3	0.99763	0.99508	0.99472	0.99444	3898.97	0.99088
3796.87	0.99764	0.99522	0.99473	0.99443	3898.25	0.99129
3795.44	0.99766	0.99533	0.99473	0.99444	3897.54	0.99179
3794.02	0.99767	0.99541	0.99474	0.99445	3896.82	0.99221
3792.59	0.99765	0.99545	0.99474	0.99445	3896.11	0.99219
3791.16	0.99762	0.9955	0.99473	0.99445	3895.39	0.9916
3789.74	0.99757	0.99555	0.99472	0.99444	3894.68	0.991
3788.31	0.99749	0.99552	0.99471	0.99442	3893.96	0.99095
3786.88	0.9974	0.99536	0.9947	0.99439	3893.24	0.9915
3785.46	0.99727	0.99516	0.99469	0.99435	3892.53	0.99237
3784.03	0.99716	0.99511	0.99468	0.9943	3891.81	0.99295
3782.61	0.9971	0.99521	0.99467	0.99428	3891.1	0.99245
3781.18	0.99709	0.99533	0.99466	0.99431	3890.38	0.99092
3779.75	0.99714	0.99542	0.99465	0.99436	3889.67	0.98934
3778.33	0.9972	0.99547	0.99465	0.99443	3888.95	0.9886
3776.9	0.99726	0.99548	0.99465	0.9945	3888.24	0.9888
3775.47	0.99731	0.99549	0.99465	0.99456	3887.52	0.98949
3774.05	0.99736	0.99557	0.99466	0.99461	3886.81	0.99007
3772.62	0.99741	0.99569	0.99467	0.99465	3886.09	0.98999
3771.2	0.99747	0.9957	0.99469	0.9947	3885.37	0.98922
3769.77	0.99749	0.99552	0.99472	0.99473	3884.66	0.98821
3768.34	0.99746	0.99527	0.99475	0.99471	3883.94	0.98753
3766.92	0.9974	0.99516	0.99479	0.99467	3883.23	0.98744
3765.49	0.99738	0.9952	0.99483	0.99464	3882.51	0.98766
3764.06	0.99741	0.99521	0.99489	0.99465	3881.8	0.98806
3762.64	0.99747	0.99509	0.99495	0.99469	3881.08	0.98866
3761.21	0.99755	0.99501	0.99502	0.99474	3880.37	0.98946
3759.78	0.99766	0.99511	0.9951	0.99483	3879.65	0.99021
3758.36	0.99781	0.99532	0.99518	0.995	3878.93	0.99064
3756.93	0.99799	0.99546	0.99527	0.99522	3878.22	0.99077
3755.51	0.99817	0.99543	0.99537	0.99546	3877.5	0.99114
3754.08	0.99829	0.99526	0.99547	0.99566	3876.79	0.99209
3752.65	0.99833	0.99506	0.99558	0.9958	3876.07	0.99325
3751.23	0.99832	0.99495	0.99569	0.99589	3875.36	0.99359
3749.8	0.99833	0.99499	0.99581	0.99596	3874.64	0.99217
3748.37	0.99839	0.99518	0.99593	0.99606	3873.93	0.98953
3746.95	0.99851	0.99546	0.99605	0.9962	3873.21	0.9872
3745.52	0.99865	0.99566	0.99617	0.99636	3872.49	0.98596
3744.09	0.99877	0.99572	0.99629	0.9965	3871.78	0.9856
3742.67	0.99885	0.99577	0.9964	0.99661	3871.06	0.98564
3741.24	0.99889	0.99589	0.99652	0.99669	3870.35	0.98563
3739.82	0.99892	0.99604	0.99662	0.99675	3869.63	0.98532
3738.39	0.99893	0.99611	0.99673	0.9968	3868.92	0.98487
3736.96	0.99892	0.99607	0.99683	0.99683	3868.2	0.98477
3735.54	0.99887	0.99606	0.99692	0.99683	3867.49	0.9852
3734.11	0.99881	0.99624	0.99701	0.99683	3866.77	0.98591
3732.68	0.99879	0.99658	0.99709	0.99687	3866.05	0.98666
3731.26	0.99882	0.99679	0.99717	0.99696	3865.34	0.98739
3729.83	0.99882	0.99667	0.99724	0.99705	3864.62	0.98816
3728.41	0.99876	0.99642	0.99731	0.9971	3863.91	0.98913
3726.98	0.99866	0.99639	0.99738	0.99713	3863.19	0.99036
3725.55	0.99861	0.99665	0.99744	0.99719	3862.48	0.99162
3724.13	0.99865	0.99694	0.9975	0.99731	3861.76	0.99261
3722.7	0.99872	0.99704	0.99756	0.99747	3861.05	0.99332
3721.27	0.99877	0.99691	0.99762	0.9976	3860.33	0.99392
3719.85	0.99876	0.99666	0.99768	0.99767	3859.61	0.9941
3718.42	0.99871	0.99651	0.99774	0.99769	3858.9	0.99322
3716.99	0.9987	0.99658	0.99779	0.99771	3858.18	0.99119
3715.57	0.99876	0.9968	0.99785	0.99776	3857.47	0.98879
3714.14	0.99889	0.99705	0.99791	0.99788	3856.75	0.98707
3712.72	0.99905	0.9972	0.99797	0.99802	3856.04	0.98611
3711.29	0.9992	0.99724	0.99802	0.99816	3855.32	0.98567
3709.86	0.9993	0.99715	0.99808	0.99827	3854.61	0.98572
3708.44	0.99934	0.99696	0.99813	0.99835	3853.89	0.98611
3707.01	0.99934	0.99673	0.99819	0.99838	3853.17	0.9865
3705.58	0.99933	0.99658	0.99824	0.99838	3852.46	0.98669
3704.16	0.99934	0.99661	0.9983	0.9984	3851.74	0.98687
3702.73	0.99938	0.99679	0.99836	0.99847	3851.03	0.98732
3701.31	0.99945	0.997	0.99841	0.99858	3850.31	0.98811
3699.88	0.99953	0.99713	0.99848	0.99872	3849.6	0.98908
3698.45	0.99957	0.99711	0.99854	0.99886	3848.88	0.98994
3697.03	0.99955	0.99697	0.99861	0.99897	3848.17	0.99042
3695.6	0.99947	0.99676	0.99868	0.99904	3847.45	0.99061
3694.17	0.99936	0.99655	0.99876	0.99906	3846.73	0.9909
3692.75	0.99927	0.9965	0.99885	0.99907	3846.02	0.99137
3691.32	0.99921	0.99666	0.99894	0.9991	3845.3	0.99185
3689.89	0.9992	0.99686	0.99904	0.99917	3844.59	0.99223
3688.47	0.9992	0.99684	0.99914	0.99926	3843.87	0.9926
3687.04	0.99918	0.99662	0.99924	0.99934	3843.16	0.99279
3685.62	0.99914	0.99649	0.99934	0.99939	3842.44	0.99206
3684.19	0.9991	0.9966	0.99944	0.99944	3841.73	0.99029
3682.76	0.99908	0.99682	0.99952	0.99953	3841.01	0.98862
3681.34	0.99904	0.99698	0.99959	0.99965	3840.3	0.98766
3679.91	0.99895	0.99704	0.99964	0.99978	3839.58	0.98725
3678.48	0.99877	0.99703	0.99966	0.99989	3838.86	0.98722
3677.06	0.99847	0.99693	0.99965	0.99997	3838.15	0.98747
3675.63	0.99804	0.99666	0.9996	0.99999	3837.43	0.98751
3674.21	0.99747	0.99633	0.99949	0.99993	3836.72	0.98684
3672.78	0.99679	0.99613	0.99934	0.99983	3836	0.98579
3671.35	0.99602	0.99616	0.99912	0.9997	3835.29	0.985
3669.93	0.99516	0.99619	0.99883	0.99957	3834.57	0.98491
3668.5	0.99419	0.99594	0.99847	0.99943	3833.86	0.98542
3667.07	0.99309	0.99539	0.99803	0.99922	3833.14	0.98619
3665.65	0.99184	0.99476	0.99751	0.99892	3832.42	0.98695
3664.22	0.99044	0.99422	0.9969	0.99851	3831.71	0.98756
3662.79	0.98891	0.99377	0.99619	0.99802	3830.99	0.98811
3661.37	0.98726	0.99328	0.9954	0.99746	3830.28	0.98884
3659.94	0.98548	0.9927	0.99451	0.9968	3829.56	0.98996
3658.52	0.98358	0.99215	0.99353	0.99607	3828.85	0.99122
3657.09	0.98159	0.99163	0.99246	0.99529	3828.13	0.992
3655.66	0.97952	0.99094	0.99129	0.99445	3827.42	0.99207
3654.24	0.97735	0.99006	0.99003	0.99354	3826.7	0.99177
3652.81	0.97509	0.9892	0.98869	0.99255	3825.98	0.9912
3651.38	0.97273	0.98848	0.98725	0.99151	3825.27	0.99038
3649.96	0.9703	0.98774	0.98574	0.99041	3824.55	0.98987
3648.53	0.96778	0.98676	0.98415	0.98925	3823.84	0.99019
3647.11	0.96516	0.98551	0.98248	0.98803	3823.12	0.99069
3645.68	0.96245	0.98418	0.98075	0.98674	3822.41	0.99041
3644.25	0.95967	0.983	0.97895	0.98538	3821.69	0.98936
3642.83	0.95683	0.98193	0.9771	0.98397	3820.98	0.98797
3641.4	0.95396	0.98084	0.97519	0.98251	3820.26	0.9865
3639.97	0.95106	0.97967	0.97324	0.98101	3819.54	0.98545
3638.55	0.94813	0.97836	0.97125	0.97948	3818.83	0.98527
3637.12	0.94518	0.97687	0.96922	0.97791	3818.11	0.98553
3635.69	0.94222	0.97521	0.96717	0.97629	3817.4	0.98568
3634.27	0.93929	0.97354	0.9651	0.97462	3816.68	0.98565
3632.84	0.9364	0.97201	0.96302	0.97291	3815.97	0.98574
3631.42	0.93358	0.97069	0.96092	0.97118	3815.25	0.98611
3629.99	0.93083	0.9695	0.95883	0.96946	3814.54	0.98674
3628.56	0.92814	0.96829	0.95673	0.96775	3813.82	0.98753
3627.14	0.9255	0.96694	0.95465	0.96605	3813.1	0.98835
3625.71	0.9229	0.96548	0.95257	0.96435	3812.39	0.98901
3624.28	0.92034	0.96402	0.95052	0.96265	3811.67	0.9893
3622.86	0.91784	0.96265	0.94848	0.96096	3810.96	0.98925
3621.43	0.91539	0.96132	0.94647	0.95928	3810.24	0.98938
3620	0.913	0.95996	0.94448	0.95762	3809.53	0.9901
3618.58	0.91066	0.95855	0.94252	0.95598	3808.81	0.9912
3617.15	0.90837	0.95712	0.94059	0.95435	3808.1	0.99229
3615.73	0.90613	0.95565	0.93869	0.95272	3807.38	0.99306
3614.3	0.90395	0.95412	0.93682	0.95112	3806.66	0.99323
3612.87	0.90184	0.95263	0.93499	0.94954	3805.95	0.99254
3611.45	0.8998	0.95138	0.93319	0.948	3805.23	0.99132
3610.02	0.89785	0.95035	0.93143	0.9465	3804.52	0.99049
3608.59	0.89598	0.94932	0.92971	0.94505	3803.8	0.99042
3607.17	0.89418	0.94809	0.92803	0.94365	3803.09	0.99076
3605.74	0.89241	0.94664	0.92638	0.94227	3802.37	0.99116
3604.32	0.89068	0.94515	0.92477	0.9409	3801.66	0.99131
3602.89	0.889	0.94384	0.9232	0.93954	3800.94	0.99093
3601.46	0.88739	0.94276	0.92167	0.93822	3800.22	0.99007
3600.04	0.88589	0.94175	0.92017	0.93693	3799.51	0.98921
3598.61	0.88446	0.94067	0.91871	0.93568	3798.79	0.98875
3597.18	0.88309	0.93953	0.9173	0.93446	3798.08	0.98865
3595.76	0.88176	0.93841	0.91592	0.93326	3797.36	0.98872
3594.33	0.88047	0.93732	0.91457	0.9321	3796.65	0.98883
3592.9	0.87922	0.93623	0.91326	0.93097	3795.93	0.98897
3591.48	0.87801	0.93519	0.91199	0.92988	3795.22	0.98916
3590.05	0.87685	0.93423	0.91075	0.92884	3794.5	0.98939
3588.63	0.87573	0.9333	0.90954	0.92784	3793.79	0.98968
3587.2	0.87464	0.93228	0.90837	0.92687	3793.07	0.99009
3585.77	0.87354	0.93111	0.90722	0.92592	3792.35	0.99059
3584.35	0.87244	0.92992	0.90611	0.92498	3791.64	0.99101
3582.92	0.87133	0.92884	0.90502	0.92405	3790.92	0.99101
3581.49	0.87027	0.92788	0.90397	0.92315	3790.21	0.99052
3580.07	0.86926	0.92698	0.90294	0.92227	3789.49	0.98989
3578.64	0.86832	0.92609	0.90194	0.92143	3788.78	0.98944
3577.22	0.86743	0.92522	0.90096	0.92063	3788.06	0.98933
3575.79	0.86657	0.92435	0.90001	0.91985	3787.35	0.98944
3574.36	0.86573	0.92344	0.89909	0.9191	3786.63	0.98946
3572.94	0.86489	0.92246	0.89818	0.91836	3785.91	0.98928
3571.51	0.86405	0.92146	0.8973	0.91762	3785.2	0.98901
3570.08	0.86322	0.92056	0.89644	0.91688	3784.48	0.98869
3568.66	0.86241	0.91979	0.8956	0.91615	3783.77	0.98828
3567.23	0.86164	0.91905	0.89478	0.91543	3783.05	0.98793
3565.8	0.86088	0.91824	0.89397	0.91473	3782.34	0.98797
3564.38	0.86012	0.91736	0.89318	0.91403	3781.62	0.98837
3562.95	0.85934	0.91645	0.8924	0.91333	3780.91	0.9887
3561.53	0.85855	0.91559	0.89163	0.91263	3780.19	0.98864
3560.1	0.85778	0.91479	0.89087	0.91194	3779.47	0.98842
3558.67	0.85702	0.91403	0.89012	0.91127	3778.76	0.98834
3557.25	0.85628	0.91326	0.88938	0.9106	3778.04	0.98844
3555.82	0.85554	0.91245	0.88864	0.90995	3777.33	0.98855
3554.39	0.85479	0.91156	0.8879	0.9093	3776.61	0.98863
3552.97	0.854	0.91061	0.88717	0.90864	3775.9	0.98882
3551.54	0.85318	0.90968	0.88644	0.90797	3775.18	0.98912
3550.12	0.85236	0.90887	0.88571	0.90729	3774.47	0.98935
3548.69	0.85156	0.90816	0.88498	0.90663	3773.75	0.98925
3547.26	0.85078	0.90746	0.88424	0.90598	3773.03	0.98871
3545.84	0.85001	0.90669	0.88351	0.90534	3772.32	0.98801
3544.41	0.84924	0.90587	0.88278	0.90471	3771.6	0.98746
3542.98	0.84847	0.90505	0.88204	0.90408	3770.89	0.9868
3541.56	0.84768	0.90425	0.8813	0.90345	3770.17	0.98561
3540.13	0.84689	0.90345	0.88056	0.90281	3769.46	0.98408
3538.7	0.8461	0.90266	0.87982	0.90217	3768.74	0.98296
3537.28	0.8453	0.90187	0.87908	0.90152	3768.03	0.98266
3535.85	0.8445	0.9011	0.87834	0.90088	3767.31	0.98311
3534.43	0.84369	0.90036	0.8776	0.90024	3766.59	0.984
3533	0.84289	0.89961	0.87686	0.8996	3765.88	0.98457
3531.57	0.84208	0.89884	0.87612	0.89897	3765.16	0.98384
3530.15	0.84125	0.89806	0.87539	0.89834	3764.45	0.98248
3528.72	0.84042	0.8973	0.87465	0.8977	3763.73	0.98136
3527.29	0.83959	0.89661	0.87392	0.89706	3763.02	0.98083
3525.87	0.83877	0.89596	0.87319	0.89644	3762.3	0.98098
3524.44	0.83796	0.89531	0.87247	0.89583	3761.59	0.98156
3523.01	0.83716	0.89463	0.87174	0.89522	3760.87	0.98228
3521.59	0.83634	0.89389	0.87102	0.89463	3760.15	0.98319
3520.16	0.8355	0.89315	0.87031	0.89402	3759.44	0.98441
3518.74	0.83466	0.89246	0.86959	0.89341	3758.72	0.98594
3517.31	0.83382	0.89183	0.86887	0.89279	3758.01	0.98747
3515.88	0.83298	0.89118	0.86816	0.89218	3757.29	0.98858
3514.46	0.83214	0.89049	0.86744	0.89158	3756.58	0.98873
3513.03	0.8313	0.88978	0.86673	0.89097	3755.86	0.98777
3511.6	0.83045	0.88909	0.86601	0.89036	3755.15	0.98658
3510.18	0.82961	0.88843	0.86529	0.88974	3754.43	0.98587
3508.75	0.82877	0.88778	0.86457	0.88912	3753.71	0.98539
3507.33	0.82793	0.88713	0.86384	0.8885	3753	0.98479
3505.9	0.82709	0.88649	0.86311	0.88786	3752.28	0.98438
3504.47	0.82623	0.88586	0.86238	0.88722	3751.57	0.98452
3503.05	0.82537	0.88524	0.86165	0.88659	3750.85	0.98514
3501.62	0.82451	0.88461	0.86091	0.88595	3750.14	0.98586
3500.19	0.82364	0.88397	0.86017	0.88532	3749.42	0.98625
3498.77	0.82276	0.88333	0.85943	0.88468	3748.71	0.98591
3497.34	0.82187	0.8827	0.85868	0.88404	3747.99	0.9851
3495.91	0.82098	0.88209	0.85794	0.8834	3747.28	0.98499
3494.49	0.8201	0.88149	0.85719	0.88277	3746.56	0.98552
3493.06	0.81922	0.88088	0.85644	0.88214	3745.84	0.98615
3491.64	0.81836	0.88028	0.85569	0.88153	3745.13	0.98676
3490.21	0.8175	0.87967	0.85494	0.88092	3744.41	0.98745
3488.78	0.81664	0.87904	0.85419	0.88033	3743.7	0.98819
3487.36	0.81577	0.8784	0.85344	0.87973	3742.98	0.98876
3485.93	0.8149	0.8778	0.85269	0.87913	3742.27	0.98908
3484.5	0.81404	0.87723	0.85194	0.87853	3741.55	0.9893
3483.08	0.81318	0.87668	0.85119	0.87792	3740.84	0.98942
3481.65	0.81233	0.8761	0.85043	0.87731	3740.12	0.98925
3480.23	0.81147	0.87552	0.84968	0.87669	3739.4	0.98862
3478.8	0.81061	0.87496	0.84892	0.87607	3738.69	0.98786
3477.37	0.80977	0.87442	0.84816	0.87543	3737.97	0.98756
3475.95	0.80893	0.8739	0.84739	0.87479	3737.26	0.98773
3474.52	0.8081	0.87338	0.84662	0.87415	3736.54	0.98796
3473.09	0.80728	0.87285	0.84585	0.8735	3735.83	0.98807
3471.67	0.80647	0.87234	0.84508	0.87285	3735.11	0.98836
3470.24	0.80566	0.87186	0.84431	0.87221	3734.4	0.98911
3468.81	0.80487	0.8714	0.84354	0.87157	3733.68	0.9901
3467.39	0.80409	0.87093	0.84277	0.87094	3732.96	0.99071
3465.96	0.80332	0.87045	0.84201	0.87032	3732.25	0.99065
3464.54	0.80255	0.86998	0.84125	0.86971	3731.53	0.99023
3463.11	0.8018	0.86954	0.84049	0.86912	3730.82	0.98962
3461.68	0.80108	0.86914	0.83975	0.86853	3730.1	0.98877
3460.26	0.80037	0.86873	0.83901	0.86796	3729.39	0.98789
3458.83	0.79969	0.86832	0.83829	0.86741	3728.67	0.98733
3457.4	0.79903	0.86793	0.83758	0.86688	3727.96	0.98716
3455.98	0.79838	0.86756	0.83688	0.86636	3727.24	0.98715
3454.55	0.79774	0.8672	0.8362	0.86586	3726.52	0.98704
3453.13	0.79713	0.86685	0.83553	0.86538	3725.81	0.98684
3451.7	0.79653	0.86653	0.83488	0.86489	3725.09	0.98689
3450.27	0.79594	0.86623	0.83425	0.8644	3724.38	0.98735
3448.85	0.79538	0.86596	0.83364	0.86391	3723.66	0.98797
3447.42	0.79485	0.86571	0.83305	0.86343	3722.95	0.98832
3445.99	0.79434	0.86548	0.83247	0.86295	3722.23	0.9883
3444.57	0.79387	0.86528	0.83191	0.86248	3721.52	0.98825
3443.14	0.79344	0.86511	0.83137	0.86201	3720.8	0.98853
3441.71	0.79303	0.86496	0.83085	0.86156	3720.08	0.98911
3440.29	0.79265	0.86482	0.83035	0.86112	3719.37	0.98987
3438.86	0.79228	0.86468	0.82987	0.86069	3718.65	0.99066
3437.44	0.79193	0.86456	0.8294	0.86028	3717.94	0.99139
3436.01	0.7916	0.86446	0.82896	0.85988	3717.22	0.99188
3434.58	0.7913	0.86439	0.82854	0.85951	3716.51	0.99189
3433.16	0.79102	0.86431	0.82814	0.85916	3715.79	0.99141
3431.73	0.79078	0.86423	0.82776	0.85884	3715.08	0.99086
3430.3	0.79056	0.86418	0.8274	0.85855	3714.36	0.99067
3428.88	0.79038	0.86417	0.82706	0.85828	3713.64	0.99072
3427.45	0.79023	0.86418	0.82674	0.85803	3712.93	0.9908
3426.03	0.79012	0.8642	0.82644	0.8578	3712.21	0.99083
3424.6	0.79002	0.86423	0.82617	0.8576	3711.5	0.99076
3423.17	0.78994	0.86429	0.82591	0.85742	3710.78	0.99063
3421.75	0.78989	0.86436	0.82567	0.85725	3710.07	0.99045
3420.32	0.78986	0.86444	0.82544	0.85709	3709.35	0.98997
3418.89	0.78984	0.86455	0.82523	0.85693	3708.64	0.98913
3417.47	0.78984	0.86467	0.82504	0.85677	3707.92	0.98834
3416.04	0.78986	0.86481	0.82486	0.85659	3707.2	0.98787
3414.61	0.7899	0.86496	0.82469	0.85641	3706.49	0.98757
3413.19	0.78995	0.86512	0.82453	0.85623	3705.77	0.98724
3411.76	0.79002	0.86529	0.82439	0.85605	3705.06	0.98691
3410.34	0.7901	0.86546	0.82425	0.85587	3704.34	0.98688
3408.91	0.79019	0.86564	0.82412	0.85569	3703.63	0.98721
3407.48	0.79029	0.86583	0.824	0.85552	3702.91	0.98777
3406.06	0.79041	0.86602	0.82388	0.85536	3702.2	0.98844
3404.63	0.79054	0.86623	0.82378	0.8552	3701.48	0.98913
3403.2	0.79069	0.86645	0.82369	0.85506	3700.77	0.98975
3401.78	0.79087	0.86669	0.8236	0.85494	3700.05	0.99019
3400.35	0.79108	0.86694	0.82353	0.85485	3699.33	0.99059
3398.93	0.79131	0.86721	0.82348	0.8548	3698.62	0.99118
3397.5	0.79158	0.86749	0.82344	0.85477	3697.9	0.99207
3396.07	0.79187	0.86778	0.82341	0.85477	3697.19	0.99307
3394.65	0.79218	0.8681	0.8234	0.85479	3696.47	0.99338
3393.22	0.79251	0.86843	0.82342	0.85482	3695.76	0.99215
3391.79	0.79286	0.86878	0.82345	0.85487	3695.04	0.99007
3390.37	0.79323	0.86913	0.8235	0.85493	3694.33	0.98816
3388.94	0.79363	0.8695	0.82358	0.855	3693.61	0.9869
3387.51	0.79405	0.86988	0.82367	0.85508	3692.89	0.98618
3386.09	0.79449	0.87026	0.82379	0.85516	3692.18	0.9856
3384.66	0.79495	0.87066	0.82393	0.85524	3691.46	0.98496
3383.24	0.79543	0.87107	0.82409	0.85531	3690.75	0.98428
3381.81	0.79593	0.87151	0.82428	0.85538	3690.03	0.98357
3380.38	0.79645	0.87197	0.82448	0.85546	3689.32	0.9829
3378.96	0.79699	0.87244	0.82471	0.85556	3688.6	0.98239
3377.53	0.79755	0.87293	0.82495	0.85567	3687.89	0.98217
3376.1	0.79814	0.87343	0.82522	0.85579	3687.17	0.98235
3374.68	0.79874	0.87395	0.8255	0.85594	3686.45	0.98288
3373.25	0.79937	0.87449	0.8258	0.8561	3685.74	0.98365
3371.82	0.80002	0.87503	0.82611	0.85628	3685.02	0.98453
3370.4	0.80068	0.87556	0.82644	0.8565	3684.31	0.9854
3368.97	0.80135	0.87611	0.82678	0.85674	3683.59	0.98618
3367.55	0.80204	0.87667	0.82714	0.857	3682.88	0.98691
3366.12	0.80275	0.87724	0.82751	0.85729	3682.16	0.98773
3364.69	0.80347	0.87781	0.82789	0.8576	3681.45	0.9886
3363.27	0.8042	0.87839	0.82829	0.85791	3680.73	0.98923
3361.84	0.80494	0.87897	0.82869	0.85824	3680.01	0.98923
3360.41	0.80569	0.87956	0.82911	0.85857	3679.3	0.98842
3358.99	0.80646	0.88016	0.82953	0.8589	3678.58	0.98742
3357.56	0.80723	0.88076	0.82996	0.85924	3677.87	0.98734
3356.14	0.80801	0.88137	0.8304	0.85958	3677.15	0.9878
3354.71	0.80879	0.88198	0.83084	0.8599	3676.44	0.98798
3353.28	0.80958	0.88259	0.83129	0.86022	3675.72	0.98774
3351.86	0.81038	0.88322	0.83175	0.86053	3675.01	0.98713
3350.43	0.81118	0.88386	0.83221	0.86083	3674.29	0.98614
3349	0.81199	0.88451	0.83267	0.86113	3673.57	0.98504
3347.58	0.81279	0.88517	0.83313	0.86143	3672.86	0.98425
3346.15	0.81361	0.88583	0.83359	0.86174	3672.14	0.98383
3344.72	0.81442	0.88648	0.83406	0.86206	3671.43	0.98343
3343.3	0.81523	0.88713	0.83453	0.86239	3670.71	0.98262
3341.87	0.81604	0.88778	0.83499	0.86272	3670	0.98144
3340.45	0.81685	0.88841	0.83546	0.86306	3669.28	0.98012
3339.02	0.81766	0.88905	0.83592	0.8634	3668.57	0.97875
3337.59	0.81846	0.88969	0.83638	0.86375	3667.85	0.97724
3336.17	0.81927	0.89032	0.83685	0.86412	3667.13	0.97567
3334.74	0.82007	0.89096	0.8373	0.86448	3666.42	0.97431
3333.31	0.82087	0.89159	0.83776	0.86485	3665.7	0.97334
3331.89	0.82167	0.89222	0.83822	0.86522	3664.99	0.97279
3330.46	0.82247	0.89285	0.83867	0.86558	3664.27	0.97256
3329.04	0.82326	0.89348	0.83911	0.86595	3663.56	0.97251
3327.61	0.82404	0.89411	0.83955	0.86632	3662.84	0.97255
3326.18	0.82481	0.89473	0.83999	0.86668	3662.13	0.97265
3324.76	0.82558	0.89535	0.84042	0.86703	3661.41	0.97274
3323.33	0.82634	0.89597	0.84085	0.86737	3660.69	0.97271
3321.9	0.82708	0.89657	0.84127	0.86768	3659.98	0.97249
3320.48	0.82781	0.89716	0.84168	0.86798	3659.26	0.97229
3319.05	0.82853	0.89774	0.84208	0.86826	3658.55	0.97245
3317.62	0.82923	0.89831	0.84248	0.86854	3657.83	0.97293
3316.2	0.82993	0.89887	0.84287	0.86881	3657.12	0.97356
3314.77	0.83062	0.89942	0.84325	0.86909	3656.4	0.97417
3313.35	0.8313	0.89995	0.84362	0.86936	3655.69	0.97456
3311.92	0.83196	0.90047	0.84399	0.86963	3654.97	0.97441
3310.49	0.83262	0.90098	0.84434	0.86989	3654.26	0.97349
3309.07	0.83325	0.90148	0.84469	0.87015	3653.54	0.97201
3307.64	0.83387	0.90198	0.84502	0.87039	3652.82	0.97058
3306.21	0.83448	0.90247	0.84535	0.87062	3652.11	0.9695
3304.79	0.83507	0.90296	0.84567	0.87085	3651.39	0.96864
3303.36	0.83566	0.90344	0.84598	0.87109	3650.68	0.96781
3301.94	0.83625	0.90391	0.84627	0.87132	3649.96	0.96677
3300.51	0.83683	0.90437	0.84656	0.87156	3649.25	0.96514
3299.08	0.8374	0.90482	0.84684	0.8718	3648.53	0.96327
3297.66	0.83795	0.90525	0.84711	0.87204	3647.82	0.96161
3296.23	0.8385	0.90569	0.84737	0.87227	3647.1	0.96024
3294.8	0.83903	0.90611	0.84761	0.8725	3646.38	0.95905
3293.38	0.83954	0.90651	0.84785	0.87272	3645.67	0.958
3291.95	0.84003	0.90691	0.84807	0.87293	3644.95	0.95714
3290.52	0.8405	0.90731	0.84829	0.87313	3644.24	0.95651
3289.1	0.84096	0.9077	0.8485	0.87332	3643.52	0.95608
3287.67	0.84139	0.90809	0.84869	0.87349	3642.81	0.95576
3286.25	0.84181	0.90846	0.84888	0.87365	3642.09	0.95551
3284.82	0.84222	0.90883	0.84905	0.8738	3641.38	0.95531
3283.39	0.84262	0.9092	0.84922	0.87395	3640.66	0.95509
3281.97	0.84301	0.90956	0.84938	0.87409	3639.94	0.95479
3280.54	0.84339	0.90992	0.84953	0.87423	3639.23	0.95433
3279.11	0.84376	0.91028	0.84968	0.87436	3638.51	0.95373
3277.69	0.84412	0.91064	0.84982	0.87449	3637.8	0.95304
3276.26	0.84446	0.91099	0.84996	0.87461	3637.08	0.95246
3274.84	0.84479	0.91133	0.85009	0.87472	3636.37	0.95222
3273.41	0.8451	0.91166	0.85022	0.87482	3635.65	0.95232
3271.98	0.8454	0.91198	0.85035	0.87492	3634.94	0.95249
3270.56	0.84568	0.9123	0.85047	0.87502	3634.22	0.95233
3269.13	0.84596	0.9126	0.85059	0.87511	3633.5	0.95149
3267.7	0.84624	0.9129	0.85071	0.8752	3632.79	0.94978
3266.28	0.8465	0.91319	0.85082	0.87528	3632.07	0.94771
3264.85	0.84676	0.91348	0.85094	0.87537	3631.36	0.94635
3263.42	0.84701	0.91375	0.85104	0.87545	3630.64	0.94583
3262	0.84724	0.91403	0.85115	0.87553	3629.93	0.94557
3260.57	0.84746	0.91431	0.85126	0.8756	3629.21	0.9452
3259.15	0.84768	0.91461	0.85136	0.87566	3628.5	0.9447
3257.72	0.8479	0.91491	0.85146	0.87573	3627.78	0.94419
3256.29	0.84812	0.91521	0.85155	0.87579	3627.06	0.94368
3254.87	0.84835	0.91552	0.85165	0.87585	3626.35	0.94323
3253.44	0.84857	0.91583	0.85174	0.87591	3625.63	0.9429
3252.01	0.8488	0.91614	0.85184	0.87597	3624.92	0.94268
3250.59	0.84903	0.91645	0.85193	0.87603	3624.2	0.94241
3249.16	0.84925	0.91676	0.85203	0.87608	3623.49	0.94197
3247.73	0.84947	0.91707	0.85213	0.87612	3622.77	0.9414
3246.31	0.8497	0.91738	0.85223	0.87616	3622.06	0.94081
3244.88	0.84992	0.91768	0.85234	0.8762	3621.34	0.94029
3243.46	0.85014	0.91798	0.85245	0.87625	3620.62	0.93986
3242.03	0.85037	0.91828	0.85256	0.87631	3619.91	0.93957
3240.6	0.85059	0.91859	0.85268	0.87637	3619.19	0.93932
3239.18	0.85082	0.91889	0.8528	0.87644	3618.48	0.93899
3237.75	0.85105	0.91919	0.85293	0.87652	3617.76	0.93855
3236.32	0.85129	0.91951	0.85306	0.8766	3617.05	0.93804
3234.9	0.85154	0.91983	0.8532	0.87669	3616.33	0.93744
3233.47	0.8518	0.92016	0.85333	0.87679	3615.62	0.93678
3232.05	0.85206	0.92049	0.85347	0.8769	3614.9	0.93622
3230.62	0.85233	0.92082	0.85361	0.87701	3614.18	0.93575
3229.19	0.8526	0.92116	0.85375	0.87711	3613.47	0.93518
3227.77	0.85287	0.9215	0.85389	0.87722	3612.75	0.93436
3226.34	0.85316	0.92184	0.85402	0.87732	3612.04	0.93343
3224.91	0.85345	0.92218	0.85416	0.87742	3611.32	0.93267
3223.49	0.85374	0.92252	0.8543	0.87753	3610.61	0.93214
3222.06	0.85404	0.92285	0.85444	0.87763	3609.89	0.93179
3220.63	0.85434	0.92318	0.85457	0.87773	3609.18	0.93152
3219.21	0.85465	0.92352	0.85471	0.87782	3608.46	0.93119
3217.78	0.85495	0.92386	0.85485	0.87791	3607.75	0.93062
3216.36	0.85526	0.92421	0.85499	0.87798	3607.03	0.92978
3214.93	0.85556	0.92456	0.85514	0.87805	3606.31	0.92882
3213.5	0.85588	0.92492	0.85529	0.87812	3605.6	0.92796
3212.08	0.8562	0.92529	0.85544	0.8782	3604.88	0.92727
3210.65	0.85654	0.92567	0.8556	0.8783	3604.17	0.92672
3209.22	0.85689	0.92606	0.85576	0.87841	3603.45	0.92626
3207.8	0.85725	0.92644	0.85593	0.87854	3602.74	0.92592
3206.37	0.85761	0.92683	0.85611	0.87868	3602.02	0.92571
3204.95	0.85798	0.92721	0.85629	0.87883	3601.31	0.92562
3203.52	0.85835	0.9276	0.85647	0.87898	3600.59	0.92555
3202.09	0.85872	0.92798	0.85666	0.87913	3599.87	0.9254
3200.67	0.85909	0.92837	0.85685	0.87928	3599.16	0.92513
3199.24	0.85947	0.92875	0.85704	0.87944	3598.44	0.92479
3197.81	0.85984	0.92912	0.85724	0.8796	3597.73	0.92447
3196.39	0.86021	0.92948	0.85744	0.87976	3597.01	0.9242
3194.96	0.86057	0.92984	0.85764	0.87991	3596.3	0.92397
3193.53	0.86094	0.93021	0.85784	0.88006	3595.58	0.92384
3192.11	0.86131	0.93057	0.85804	0.8802	3594.87	0.92379
3190.68	0.86169	0.93095	0.85824	0.88033	3594.15	0.92377
3189.26	0.86208	0.93132	0.85845	0.88046	3593.43	0.92364
3187.83	0.86248	0.9317	0.85865	0.88058	3592.72	0.92332
3186.4	0.86288	0.93209	0.85886	0.8807	3592	0.92274
3184.98	0.86328	0.93248	0.85907	0.88081	3591.29	0.92193
3183.55	0.86369	0.93287	0.85929	0.88093	3590.57	0.92105
3182.12	0.8641	0.93325	0.8595	0.88105	3589.86	0.92034
3180.7	0.86451	0.93364	0.85972	0.88118	3589.14	0.9199
3179.27	0.86492	0.93402	0.85995	0.88133	3588.43	0.9196
3177.85	0.86534	0.9344	0.86018	0.88149	3587.71	0.91916
3176.42	0.86575	0.93476	0.86041	0.88166	3586.99	0.9184
3174.99	0.86616	0.93512	0.86065	0.88184	3586.28	0.91738
3173.57	0.86656	0.93547	0.86089	0.88203	3585.56	0.91637
3172.14	0.86696	0.93582	0.86113	0.88222	3584.85	0.91554
3170.71	0.86735	0.93616	0.86138	0.8824	3584.13	0.91487
3169.29	0.86773	0.93651	0.86162	0.88258	3583.42	0.91426
3167.86	0.86811	0.93686	0.86187	0.88275	3582.7	0.91371
3166.43	0.86849	0.93721	0.86212	0.88292	3581.99	0.91325
3165.01	0.86887	0.93756	0.86237	0.88307	3581.27	0.9129
3163.58	0.86925	0.93792	0.86262	0.88322	3580.55	0.91257
3162.16	0.86963	0.93827	0.86287	0.88337	3579.84	0.91224
3160.73	0.87003	0.93864	0.86312	0.88352	3579.12	0.91197
3159.3	0.87043	0.939	0.86337	0.88367	3578.41	0.91177
3157.88	0.87084	0.93937	0.86362	0.88381	3577.69	0.91166
3156.45	0.87127	0.93973	0.86387	0.88395	3576.98	0.9116
3155.02	0.87169	0.94009	0.86411	0.88407	3576.26	0.91163
3153.6	0.87211	0.94045	0.86436	0.8842	3575.55	0.91176
3152.17	0.87253	0.94079	0.86461	0.88433	3574.83	0.91197
3150.74	0.87294	0.94112	0.86486	0.88446	3574.11	0.9122
3149.32	0.87334	0.94143	0.86511	0.88462	3573.4	0.91236
3147.89	0.87374	0.94175	0.86536	0.88479	3572.68	0.91233
3146.47	0.87414	0.94206	0.86562	0.88498	3571.97	0.91197
3145.04	0.87453	0.94237	0.86587	0.88519	3571.25	0.9113
3143.61	0.87493	0.94269	0.86613	0.88542	3570.54	0.91046
3142.19	0.87532	0.94301	0.86639	0.88566	3569.82	0.90964
3140.76	0.87572	0.94333	0.86665	0.88591	3569.11	0.90902
3139.33	0.87611	0.94365	0.86692	0.88617	3568.39	0.90862
3137.91	0.87651	0.94398	0.86718	0.88642	3567.67	0.90832
3136.48	0.87692	0.94432	0.86745	0.88666	3566.96	0.90796
3135.06	0.87732	0.94465	0.86772	0.88688	3566.24	0.9075
3133.63	0.87773	0.94498	0.86799	0.88709	3565.53	0.907
3132.2	0.87813	0.9453	0.86826	0.88728	3564.81	0.9065
3130.78	0.87853	0.94562	0.86853	0.88745	3564.1	0.90601
3129.35	0.87894	0.94593	0.8688	0.88761	3563.38	0.90554
3127.92	0.87935	0.94623	0.86908	0.88778	3562.67	0.90515
3126.5	0.87976	0.94652	0.86935	0.88793	3561.95	0.90487
3125.07	0.88017	0.94681	0.86964	0.88809	3561.24	0.9047
3123.64	0.88057	0.9471	0.86992	0.88824	3560.52	0.90457
3122.22	0.88098	0.9474	0.87021	0.8884	3559.8	0.90446
3120.79	0.88139	0.94771	0.8705	0.88856	3559.09	0.90436
3119.37	0.88179	0.94802	0.8708	0.88875	3558.37	0.90427
3117.94	0.8822	0.94834	0.8711	0.88897	3557.66	0.90416
3116.51	0.88261	0.94867	0.87141	0.88921	3556.94	0.90394
3115.09	0.88303	0.94901	0.87173	0.88948	3556.23	0.90357
3113.66	0.88346	0.94936	0.87205	0.88977	3555.51	0.90311
3112.23	0.88388	0.9497	0.87238	0.89008	3554.8	0.90271
3110.81	0.88431	0.95004	0.87271	0.89041	3554.08	0.90246
3109.38	0.88473	0.95037	0.87305	0.89074	3553.36	0.90235
3107.96	0.88516	0.95069	0.87339	0.89108	3552.65	0.90226
3106.53	0.88558	0.95099	0.87374	0.89141	3551.93	0.90211
3105.1	0.88601	0.95129	0.87409	0.89173	3551.22	0.90183
3103.68	0.88643	0.95158	0.87445	0.89203	3550.5	0.90142
3102.25	0.88685	0.95188	0.87481	0.89232	3549.79	0.90092
3100.82	0.88728	0.95217	0.87517	0.89259	3549.07	0.90038
3099.4	0.88771	0.95247	0.87553	0.89285	3548.36	0.89982
3097.97	0.88814	0.95277	0.8759	0.89309	3547.64	0.89924
3096.54	0.88857	0.95308	0.87626	0.89333	3546.92	0.89866
3095.12	0.88901	0.95339	0.87663	0.89357	3546.21	0.89814
3093.69	0.88944	0.95371	0.877	0.89382	3545.49	0.8977
3092.27	0.88988	0.95404	0.87737	0.89406	3544.78	0.89733
3090.84	0.89032	0.95437	0.87774	0.89432	3544.06	0.89698
3089.41	0.89075	0.95471	0.87811	0.89459	3543.35	0.89659
3087.99	0.89119	0.95504	0.87848	0.89488	3542.63	0.89616
3086.56	0.89162	0.95538	0.87886	0.89518	3541.92	0.89574
3085.13	0.89205	0.9557	0.87922	0.8955	3541.2	0.89539
3083.71	0.89249	0.95602	0.87959	0.89582	3540.48	0.89508
3082.28	0.89292	0.95633	0.87996	0.89615	3539.77	0.89478
3080.86	0.89336	0.95662	0.88033	0.89647	3539.05	0.8945
3079.43	0.89379	0.95692	0.88069	0.8968	3538.34	0.89426
3078	0.89422	0.95721	0.88105	0.89712	3537.62	0.89409
3076.58	0.89464	0.9575	0.88141	0.89744	3536.91	0.89396
3075.15	0.89507	0.95777	0.88177	0.89776	3536.19	0.89384
3073.72	0.89549	0.95804	0.88212	0.89807	3535.48	0.89372
3072.3	0.89592	0.95831	0.88247	0.89836	3534.76	0.89357
3070.87	0.89634	0.95859	0.88282	0.89865	3534.04	0.89341
3069.44	0.89677	0.95889	0.88317	0.89894	3533.33	0.89323
3068.02	0.89721	0.95919	0.88351	0.89923	3532.61	0.89303
3066.59	0.89764	0.95949	0.88386	0.89951	3531.9	0.8928
3065.17	0.89808	0.95979	0.88421	0.89978	3531.18	0.89254
3063.74	0.89852	0.96008	0.88455	0.90005	3530.47	0.89224
3062.31	0.89896	0.96038	0.8849	0.90032	3529.75	0.8919
3060.89	0.8994	0.96068	0.88525	0.9006	3529.04	0.89149
3059.46	0.89985	0.96097	0.8856	0.90087	3528.32	0.89107
3058.03	0.90028	0.96126	0.88595	0.90114	3527.6	0.89066
3056.61	0.90072	0.96154	0.88631	0.90142	3526.89	0.89026
3055.18	0.90117	0.96181	0.88666	0.90169	3526.17	0.88987
3053.76	0.90161	0.96208	0.88702	0.90197	3525.46	0.88953
3052.33	0.90206	0.96234	0.88738	0.90225	3524.74	0.88925
3050.9	0.90251	0.9626	0.88774	0.90252	3524.03	0.88899
3049.48	0.90297	0.96286	0.8881	0.90278	3523.31	0.88865
3048.05	0.90343	0.96313	0.88846	0.90304	3522.6	0.88822
3046.62	0.9039	0.96341	0.88881	0.90329	3521.88	0.88777
3045.2	0.90438	0.9637	0.88917	0.90355	3521.16	0.88735
3043.77	0.90486	0.96398	0.88952	0.90381	3520.45	0.88701
3042.34	0.90534	0.96425	0.88986	0.90407	3519.73	0.88673
3040.92	0.90583	0.96451	0.8902	0.90433	3519.02	0.88648
3039.49	0.9063	0.96478	0.89054	0.90459	3518.3	0.88628
3038.07	0.90678	0.96505	0.89087	0.90485	3517.59	0.88613
3036.64	0.90725	0.96531	0.8912	0.90511	3516.87	0.88599
3035.21	0.90771	0.96556	0.89152	0.90537	3516.16	0.88586
3033.79	0.90816	0.9658	0.89184	0.90563	3515.44	0.88571
3032.36	0.9086	0.96603	0.89216	0.9059	3514.73	0.88555
3030.93	0.90904	0.96627	0.89248	0.90616	3514.01	0.88538
3029.51	0.90947	0.9665	0.89279	0.90643	3513.29	0.88518
3028.08	0.9099	0.96673	0.89311	0.9067	3512.58	0.88494
3026.66	0.91032	0.96697	0.89343	0.90696	3511.86	0.88469
3025.23	0.91076	0.96722	0.89375	0.90723	3511.15	0.8845
3023.8	0.9112	0.96748	0.89407	0.9075	3510.43	0.88437
3022.38	0.91166	0.96775	0.8944	0.90777	3509.72	0.88425
3020.95	0.91212	0.96802	0.89473	0.90805	3509	0.8841
3019.52	0.91259	0.96828	0.89506	0.90834	3508.29	0.88386
3018.1	0.91306	0.96854	0.8954	0.90862	3507.57	0.88352
3016.67	0.91354	0.9688	0.89575	0.9089	3506.85	0.8831
3015.24	0.91403	0.96905	0.89609	0.90917	3506.14	0.88266
3013.82	0.91452	0.9693	0.89645	0.90945	3505.42	0.88227
3012.39	0.91502	0.96954	0.8968	0.90972	3504.71	0.88198
3010.97	0.91552	0.96977	0.89716	0.90999	3503.99	0.88175
3009.54	0.91603	0.96999	0.89753	0.91026	3503.28	0.88155
3008.11	0.91653	0.9702	0.89789	0.91054	3502.56	0.88131
3006.69	0.91703	0.97042	0.89826	0.91082	3501.85	0.88102
3005.26	0.91753	0.97063	0.89863	0.9111	3501.13	0.8807
3003.83	0.91803	0.97084	0.899	0.9114	3500.41	0.88035
3002.41	0.91852	0.97105	0.89937	0.91171	3499.7	0.88001
3000.98	0.91902	0.97126	0.89974	0.91203	3498.98	0.87971
2999.55	0.91951	0.97147	0.9001	0.91237	3498.27	0.87946
2998.13	0.92	0.97167	0.90047	0.9127	3497.55	0.87926
2996.7	0.92049	0.97188	0.90083	0.91304	3496.84	0.87911
2995.28	0.92098	0.97207	0.90118	0.91336	3496.12	0.87896
2993.85	0.92147	0.97225	0.90153	0.91367	3495.41	0.87881
2992.42	0.92196	0.97241	0.90186	0.91397	3494.69	0.87863
2991	0.92244	0.97255	0.90218	0.91425	3493.97	0.87843
2989.57	0.92291	0.97267	0.90249	0.91451	3493.26	0.87822
2988.14	0.92336	0.97277	0.90278	0.91474	3492.54	0.87801
2986.72	0.92381	0.97284	0.90306	0.91496	3491.83	0.87777
2985.29	0.92424	0.97288	0.90331	0.91515	3491.11	0.8775
2983.87	0.92466	0.97291	0.90354	0.91532	3490.4	0.87724
2982.44	0.92507	0.97293	0.90375	0.91549	3489.68	0.87702
2981.01	0.92547	0.97294	0.90394	0.91564	3488.97	0.87686
2979.59	0.92588	0.97296	0.9041	0.9158	3488.25	0.87673
2978.16	0.92628	0.97297	0.90424	0.91596	3487.53	0.87661
2976.73	0.9267	0.97299	0.90436	0.91613	3486.82	0.87646
2975.31	0.92713	0.97301	0.90447	0.91632	3486.1	0.87628
2973.88	0.92757	0.97304	0.90456	0.91652	3485.39	0.87607
2972.45	0.92804	0.97307	0.90465	0.91676	3484.67	0.87585
2971.03	0.92854	0.97313	0.90473	0.91702	3483.96	0.87568
2969.6	0.92905	0.97319	0.9048	0.9173	3483.24	0.87555
2968.18	0.92958	0.97327	0.90488	0.91761	3482.53	0.87543
2966.75	0.93013	0.97337	0.90497	0.91792	3481.81	0.87531
2965.32	0.93069	0.97349	0.90506	0.91822	3481.09	0.87515
2963.9	0.93127	0.97362	0.90517	0.91853	3480.38	0.87498
2962.47	0.93185	0.97377	0.90529	0.91882	3479.66	0.8748
2961.04	0.93243	0.97394	0.90543	0.9191	3478.95	0.87462
2959.62	0.93302	0.97412	0.90558	0.91936	3478.23	0.87443
2958.19	0.93359	0.97431	0.90574	0.91962	3477.52	0.87424
2956.77	0.93417	0.97452	0.90591	0.91986	3476.8	0.87404
2955.34	0.93474	0.97472	0.90609	0.9201	3476.09	0.87385
2953.91	0.93529	0.97492	0.90626	0.92034	3475.37	0.87366
2952.49	0.93584	0.97511	0.90642	0.9206	3474.65	0.87346
2951.06	0.93638	0.97529	0.90657	0.92087	3473.94	0.87326
2949.63	0.9369	0.97545	0.9067	0.92116	3473.22	0.87306
2948.21	0.9374	0.97558	0.9068	0.92145	3472.51	0.87288
2946.78	0.93789	0.97568	0.90687	0.92176	3471.79	0.87272
2945.35	0.93837	0.97574	0.90691	0.92207	3471.08	0.87257
2943.93	0.93883	0.97576	0.9069	0.92238	3470.36	0.87242
2942.5	0.93929	0.97574	0.90685	0.92269	3469.65	0.87229
2941.08	0.93976	0.97568	0.90677	0.92301	3468.93	0.87218
2939.65	0.94023	0.97559	0.90665	0.92334	3468.22	0.87211
2938.22	0.94072	0.97549	0.90651	0.92367	3467.5	0.872
2936.8	0.94123	0.97538	0.90634	0.924	3466.78	0.8718
2935.37	0.94177	0.97527	0.90617	0.92433	3466.07	0.87153
2933.94	0.94234	0.97518	0.906	0.92465	3465.35	0.87125
2932.52	0.94295	0.97512	0.90584	0.92496	3464.64	0.87101
2931.09	0.9436	0.9751	0.9057	0.92526	3463.92	0.87083
2929.67	0.94427	0.97514	0.90561	0.92556	3463.21	0.8707
2928.24	0.94495	0.97522	0.90557	0.92584	3462.49	0.87059
2926.81	0.94561	0.97537	0.90559	0.92611	3461.78	0.87048
2925.39	0.94626	0.97556	0.90569	0.92635	3461.06	0.87036
2923.96	0.94688	0.9758	0.90587	0.92659	3460.34	0.87026
2922.53	0.94745	0.97607	0.90614	0.92682	3459.63	0.87018
2921.11	0.94798	0.97638	0.9065	0.92705	3458.91	0.87011
2919.68	0.94845	0.9767	0.90694	0.92727	3458.2	0.87005
2918.25	0.94886	0.97705	0.90748	0.92749	3457.48	0.87
2916.83	0.94922	0.97739	0.9081	0.9277	3456.77	0.86997
2915.4	0.94952	0.97774	0.90879	0.92791	3456.05	0.86997
2913.98	0.94977	0.97808	0.90955	0.92812	3455.34	0.86999
2912.55	0.94998	0.9784	0.91037	0.92831	3454.62	0.87005
2911.12	0.95015	0.97872	0.91122	0.9285	3453.9	0.87013
2909.7	0.95031	0.97902	0.9121	0.92868	3453.19	0.87024
2908.27	0.95045	0.97931	0.913	0.92886	3452.47	0.87036
2906.84	0.95059	0.97958	0.9139	0.92904	3451.76	0.87045
2905.42	0.95075	0.97984	0.91479	0.92923	3451.04	0.87049
2903.99	0.95093	0.9801	0.91566	0.92943	3450.33	0.87047
2902.56	0.95114	0.98034	0.9165	0.92963	3449.61	0.87043
2901.14	0.95139	0.98058	0.9173	0.92984	3448.9	0.87043
2899.71	0.95167	0.98081	0.91806	0.93004	3448.18	0.87049
2898.29	0.95198	0.98104	0.91877	0.93024	3447.46	0.87056
2896.86	0.9523	0.98125	0.91944	0.93044	3446.75	0.87062
2895.43	0.95262	0.98146	0.92006	0.93063	3446.03	0.87063
2894.01	0.95293	0.98166	0.92062	0.93081	3445.32	0.87061
2892.58	0.95323	0.98185	0.92115	0.93099	3444.6	0.87057
2891.15	0.95352	0.98203	0.92162	0.93118	3443.89	0.87053
2889.73	0.9538	0.9822	0.92206	0.93136	3443.17	0.8705
2888.3	0.95407	0.98236	0.92245	0.93154	3442.46	0.87046
2886.88	0.95433	0.98252	0.92281	0.93173	3441.74	0.87039
2885.45	0.95458	0.98268	0.92313	0.93192	3441.02	0.87031
2884.02	0.95484	0.98284	0.92342	0.93213	3440.31	0.8702
2882.6	0.95509	0.98299	0.92368	0.93234	3439.59	0.8701
2881.17	0.95535	0.98314	0.9239	0.93256	3438.88	0.87001
2879.74	0.95561	0.98329	0.92409	0.93279	3438.16	0.86997
2878.32	0.95587	0.98343	0.92425	0.93301	3437.45	0.86995
2876.89	0.95613	0.98356	0.92438	0.93323	3436.73	0.86996
2875.46	0.95639	0.98368	0.92447	0.93344	3436.02	0.86997
2874.04	0.95664	0.98379	0.92454	0.93364	3435.3	0.86998
2872.61	0.95689	0.98389	0.92457	0.93382	3434.58	0.86999
2871.19	0.95714	0.98398	0.92458	0.93399	3433.87	0.87001
2869.76	0.9574	0.98405	0.92457	0.93415	3433.15	0.87005
2868.33	0.95766	0.9841	0.92453	0.9343	3432.44	0.87013
2866.91	0.95794	0.98415	0.92449	0.93446	3431.72	0.87023
2865.48	0.95825	0.9842	0.92444	0.93463	3431.01	0.87036
2864.05	0.95859	0.98425	0.92439	0.93482	3430.29	0.8705
2862.63	0.95895	0.98431	0.92435	0.93502	3429.58	0.87064
2861.2	0.95933	0.98439	0.92433	0.93524	3428.86	0.87079
2859.78	0.9597	0.98449	0.92434	0.93547	3428.14	0.87095
2858.35	0.96005	0.9846	0.92437	0.9357	3427.43	0.87112
2856.92	0.96038	0.98473	0.92445	0.93594	3426.71	0.87129
2855.5	0.96067	0.98488	0.92458	0.93617	3426	0.87145
2854.07	0.96092	0.98505	0.92475	0.93638	3425.28	0.87159
2852.64	0.96113	0.98524	0.92498	0.93657	3424.57	0.8717
2851.22	0.96129	0.98544	0.92526	0.93676	3423.85	0.87178
2849.79	0.9614	0.98566	0.92559	0.93691	3423.14	0.87183
2848.36	0.96146	0.98589	0.92597	0.93705	3422.42	0.87188
2846.94	0.96148	0.98613	0.9264	0.93716	3421.71	0.87196
2845.51	0.96146	0.98638	0.92687	0.93724	3420.99	0.87206
2844.09	0.9614	0.98664	0.92737	0.9373	3420.27	0.87217
2842.66	0.96131	0.9869	0.92789	0.93735	3419.56	0.87229
2841.23	0.96119	0.98717	0.92843	0.93738	3418.84	0.87244
2839.81	0.96107	0.98744	0.92898	0.9374	3418.13	0.8726
2838.38	0.96096	0.98769	0.92953	0.93743	3417.41	0.87277
2836.95	0.96086	0.98793	0.93008	0.93746	3416.7	0.87293
2835.53	0.96079	0.98815	0.93061	0.93752	3415.98	0.87308
2834.1	0.96076	0.98836	0.93112	0.9376	3415.27	0.87324
2832.68	0.96077	0.98855	0.9316	0.93771	3414.55	0.87341
2831.25	0.96081	0.98872	0.93206	0.93785	3413.83	0.87359
2829.82	0.96088	0.98887	0.93249	0.938	3413.12	0.87375
2828.4	0.96095	0.98901	0.93289	0.93817	3412.4	0.87387
2826.97	0.96102	0.98913	0.93326	0.93835	3411.69	0.87398
2825.54	0.96107	0.98924	0.93359	0.93852	3410.97	0.87411
2824.12	0.9611	0.98933	0.9339	0.93869	3410.26	0.87426
2822.69	0.96112	0.98942	0.93417	0.93884	3409.54	0.87443
2821.26	0.96113	0.98951	0.93442	0.93899	3408.83	0.8746
2819.84	0.96113	0.98959	0.93465	0.93912	3408.11	0.87476
2818.41	0.96113	0.98967	0.93486	0.93924	3407.39	0.87492
2816.99	0.96114	0.98975	0.93504	0.93935	3406.68	0.87506
2815.56	0.96115	0.98982	0.93522	0.93945	3405.96	0.8752
2814.13	0.96117	0.9899	0.93538	0.93955	3405.25	0.87532
2812.71	0.9612	0.98998	0.93553	0.93963	3404.53	0.87545
2811.28	0.96123	0.99007	0.93567	0.93972	3403.82	0.87558
2809.85	0.96127	0.99017	0.93581	0.9398	3403.1	0.87573
2808.43	0.96131	0.99026	0.93594	0.93987	3402.39	0.87588
2807	0.96136	0.99035	0.93608	0.93995	3401.67	0.87605
2805.58	0.96142	0.99044	0.93621	0.94002	3400.95	0.8762
2804.15	0.96147	0.99053	0.93635	0.94008	3400.24	0.87634
2802.72	0.96151	0.99061	0.93649	0.94015	3399.52	0.87646
2801.3	0.96155	0.99068	0.93663	0.94022	3398.81	0.8766
2799.87	0.96158	0.99075	0.93678	0.94029	3398.09	0.87676
2798.44	0.96162	0.99081	0.93694	0.94038	3397.38	0.87692
2797.02	0.96165	0.99088	0.93711	0.94047	3396.66	0.87706
2795.59	0.96168	0.99096	0.93728	0.94058	3395.95	0.8772
2794.16	0.96172	0.99103	0.93746	0.94071	3395.23	0.87734
2792.74	0.96176	0.99111	0.93765	0.94083	3394.51	0.87752
2791.31	0.96181	0.9912	0.93784	0.94096	3393.8	0.87774
2789.89	0.96185	0.99129	0.93804	0.9411	3393.08	0.87799
2788.46	0.9619	0.99138	0.93823	0.94123	3392.37	0.87825
2787.03	0.96196	0.99148	0.93843	0.94137	3391.65	0.8785
2785.61	0.96203	0.99157	0.93863	0.94151	3390.94	0.87874
2784.18	0.96211	0.99165	0.93882	0.94165	3390.22	0.87898
2782.75	0.96221	0.99173	0.93901	0.94178	3389.51	0.87921
2781.33	0.96231	0.99179	0.9392	0.94191	3388.79	0.87944
2779.9	0.96242	0.99186	0.93938	0.94203	3388.07	0.87967
2778.47	0.96254	0.99191	0.93955	0.94215	3387.36	0.87989
2777.05	0.96266	0.99197	0.93971	0.94226	3386.64	0.88012
2775.62	0.96279	0.99202	0.93988	0.94236	3385.93	0.88037
2774.2	0.96294	0.99207	0.94003	0.94246	3385.21	0.88063
2772.77	0.96309	0.99213	0.94019	0.94255	3384.5	0.88089
2771.34	0.96325	0.99219	0.94034	0.94264	3383.78	0.88116
2769.92	0.96343	0.99226	0.94049	0.94273	3383.07	0.88143
2768.49	0.96363	0.99234	0.94065	0.94283	3382.35	0.8817
2767.06	0.96385	0.99242	0.94081	0.94294	3381.63	0.88196
2765.64	0.96409	0.9925	0.94097	0.94306	3380.92	0.8822
2764.21	0.96435	0.99259	0.94114	0.94319	3380.2	0.88243
2762.79	0.96463	0.99268	0.94132	0.94332	3379.49	0.88267
2761.36	0.96493	0.99276	0.9415	0.94346	3378.77	0.88292
2759.93	0.96523	0.99283	0.94169	0.94359	3378.06	0.88318
2758.51	0.96553	0.9929	0.94189	0.94372	3377.34	0.88343
2757.08	0.96583	0.99295	0.94209	0.94385	3376.63	0.88367
2755.65	0.96613	0.993	0.9423	0.94398	3375.91	0.88389
2754.23	0.96642	0.99305	0.9425	0.9441	3375.2	0.88409
2752.8	0.96671	0.9931	0.94271	0.94423	3374.48	0.88428
2751.37	0.967	0.99314	0.94292	0.94436	3373.76	0.88447
2749.95	0.96728	0.99319	0.94312	0.94449	3373.05	0.88467
2748.52	0.96756	0.99325	0.94331	0.94462	3372.33	0.88488
2747.1	0.96785	0.99331	0.9435	0.94476	3371.62	0.8851
2745.67	0.96813	0.99339	0.94369	0.94491	3370.9	0.88533
2744.24	0.96843	0.99347	0.94387	0.94506	3370.19	0.88557
2742.82	0.96873	0.99355	0.94405	0.94522	3369.47	0.88585
2741.39	0.96903	0.99365	0.94422	0.94538	3368.76	0.88615
2739.96	0.96935	0.99374	0.94439	0.94554	3368.04	0.88646
2738.54	0.96967	0.99383	0.94456	0.94569	3367.32	0.88678
2737.11	0.97	0.99391	0.94473	0.94583	3366.61	0.8871
2735.69	0.97033	0.99399	0.9449	0.94596	3365.89	0.88741
2734.26	0.97065	0.99405	0.94508	0.94608	3365.18	0.8877
2732.83	0.97097	0.99411	0.94526	0.94619	3364.46	0.88798
2731.41	0.97127	0.99417	0.94545	0.94628	3363.75	0.88825
2729.98	0.97156	0.99421	0.94565	0.94636	3363.03	0.88855
2728.55	0.97183	0.99426	0.94585	0.94644	3362.32	0.88886
2727.13	0.97209	0.99431	0.94607	0.94651	3361.6	0.88919
2725.7	0.97234	0.99436	0.94628	0.9466	3360.88	0.88952
2724.27	0.97259	0.99442	0.9465	0.94669	3360.17	0.88983
2722.85	0.97283	0.99448	0.94673	0.94681	3359.45	0.89012
2721.42	0.97308	0.99456	0.94696	0.94694	3358.74	0.89038
2720	0.97334	0.99465	0.94718	0.9471	3358.02	0.89064
2718.57	0.97361	0.99476	0.94741	0.94728	3357.31	0.89091
2717.14	0.97389	0.99486	0.94763	0.94748	3356.59	0.89118
2715.72	0.97418	0.99497	0.94784	0.94769	3355.88	0.89143
2714.29	0.97447	0.99507	0.94806	0.94791	3355.16	0.89168
2712.86	0.97476	0.99517	0.94826	0.94813	3354.44	0.89193
2711.44	0.97505	0.99524	0.94846	0.94834	3353.73	0.89218
2710.01	0.97533	0.99531	0.94865	0.94853	3353.01	0.89244
2708.59	0.9756	0.99536	0.94884	0.9487	3352.3	0.89271
2707.16	0.97586	0.99539	0.94903	0.94884	3351.58	0.89298
2705.73	0.9761	0.99543	0.94921	0.94895	3350.87	0.89325
2704.31	0.97634	0.99546	0.94939	0.94904	3350.15	0.89349
2702.88	0.97657	0.99549	0.94957	0.94911	3349.44	0.89373
2701.45	0.97679	0.99554	0.94975	0.94918	3348.72	0.89395
2700.03	0.97701	0.9956	0.94993	0.94924	3348	0.89416
2698.6	0.97724	0.99567	0.95012	0.94931	3347.29	0.89437
2697.17	0.97746	0.99575	0.95031	0.9494	3346.57	0.89458
2695.75	0.97769	0.99585	0.9505	0.94951	3345.86	0.89479
2694.32	0.97792	0.99594	0.95069	0.94963	3345.14	0.89501
2692.9	0.97815	0.99604	0.95088	0.94978	3344.43	0.89525
2691.47	0.97839	0.99614	0.95108	0.94995	3343.71	0.89549
2690.04	0.97862	0.99622	0.95128	0.95014	3343	0.89574
2688.62	0.97885	0.9963	0.95147	0.95033	3342.28	0.89599
2687.19	0.97908	0.99637	0.95166	0.95054	3341.56	0.89625
2685.76	0.9793	0.99643	0.95185	0.95074	3340.85	0.89653
2684.34	0.97951	0.99647	0.95204	0.95094	3340.13	0.89681
2682.91	0.97971	0.99651	0.95223	0.95112	3339.42	0.89708
2681.49	0.97991	0.99655	0.95241	0.95129	3338.7	0.89736
2680.06	0.98009	0.99658	0.95259	0.95143	3337.99	0.89763
2678.63	0.98027	0.99661	0.95277	0.95156	3337.27	0.89789
2677.21	0.98045	0.99666	0.95294	0.95168	3336.56	0.89815
2675.78	0.98063	0.9967	0.95312	0.95177	3335.84	0.89841
2674.35	0.98082	0.99676	0.95329	0.95186	3335.12	0.89867
2672.93	0.98101	0.99683	0.95347	0.95193	3334.41	0.89892
2671.5	0.98121	0.99691	0.95364	0.952	3333.69	0.89916
2670.07	0.98141	0.99699	0.95382	0.95208	3332.98	0.89938
2668.65	0.98162	0.99708	0.954	0.95217	3332.26	0.89958
2667.22	0.98183	0.99716	0.95418	0.95227	3331.55	0.89976
2665.8	0.98204	0.99724	0.95436	0.95238	3330.83	0.89992
2664.37	0.98224	0.99731	0.95454	0.9525	3330.12	0.90007
2662.94	0.98243	0.99737	0.95472	0.95264	3329.4	0.90023
2661.52	0.9826	0.99741	0.95491	0.95279	3328.69	0.9004
2660.09	0.98276	0.99744	0.95509	0.95296	3327.97	0.90057
2658.66	0.98291	0.99746	0.95527	0.95313	3327.25	0.90077
2657.24	0.98306	0.99747	0.95544	0.95332	3326.54	0.90098
2655.81	0.9832	0.99749	0.95562	0.95351	3325.82	0.90121
2654.38	0.98333	0.99751	0.95579	0.95369	3325.11	0.90146
2652.96	0.98347	0.99755	0.95596	0.95387	3324.39	0.90172
2651.53	0.98361	0.9976	0.95613	0.95404	3323.68	0.902
2650.11	0.98375	0.99766	0.95629	0.95419	3322.96	0.90229
2648.68	0.9839	0.99773	0.95646	0.95433	3322.25	0.90258
2647.25	0.98405	0.9978	0.95662	0.95444	3321.53	0.90287
2645.83	0.9842	0.99788	0.95678	0.95454	3320.81	0.90315
2644.4	0.98436	0.99795	0.95694	0.95462	3320.1	0.90341
2642.97	0.98451	0.99801	0.9571	0.95468	3319.38	0.90366
2641.55	0.98466	0.99806	0.95726	0.95472	3318.67	0.90388
2640.12	0.9848	0.99809	0.95742	0.95476	3317.95	0.90408
2638.7	0.98493	0.99811	0.95758	0.9548	3317.24	0.90425
2637.27	0.98506	0.99812	0.95773	0.95484	3316.52	0.9044
2635.84	0.98518	0.99812	0.95789	0.95489	3315.81	0.90452
2634.42	0.9853	0.99813	0.95804	0.95496	3315.09	0.90465
2632.99	0.9854	0.99813	0.9582	0.95505	3314.37	0.90478
2631.56	0.9855	0.99814	0.95834	0.95516	3313.66	0.90492
2630.14	0.98559	0.99816	0.95849	0.9553	3312.94	0.90507
2628.71	0.98569	0.99819	0.95863	0.95546	3312.23	0.90522
2627.28	0.9858	0.99823	0.95877	0.95564	3311.51	0.90536
2625.86	0.98592	0.99828	0.95891	0.95584	3310.8	0.9055
2624.43	0.98605	0.99834	0.95904	0.95604	3310.08	0.90566
2623.01	0.98618	0.9984	0.95917	0.95623	3309.37	0.90584
2621.58	0.98631	0.99847	0.9593	0.95641	3308.65	0.90604
2620.15	0.98645	0.99852	0.95942	0.95657	3307.93	0.90624
2618.73	0.98658	0.99857	0.95955	0.9567	3307.22	0.90643
2617.3	0.9867	0.99861	0.95968	0.95681	3306.5	0.90661
2615.87	0.98682	0.99864	0.95982	0.95688	3305.79	0.90678
2614.45	0.98693	0.99865	0.95995	0.95693	3305.07	0.90694
2613.02	0.98703	0.99866	0.96009	0.95696	3304.36	0.90709
2611.6	0.98711	0.99865	0.96024	0.95697	3303.64	0.90722
2610.17	0.98719	0.99864	0.96039	0.95697	3302.93	0.90733
2608.74	0.98726	0.99864	0.96054	0.95698	3302.21	0.90742
2607.32	0.98733	0.99864	0.9607	0.95699	3301.49	0.9075
2605.89	0.9874	0.99865	0.96085	0.95703	3300.78	0.90757
2604.46	0.98748	0.99868	0.96101	0.9571	3300.06	0.90764
2603.04	0.98757	0.99871	0.96116	0.9572	3299.35	0.90771
2601.61	0.98768	0.99876	0.96131	0.95733	3298.63	0.90779
2600.18	0.98778	0.99882	0.96146	0.95749	3297.92	0.90789
2598.76	0.9879	0.99888	0.9616	0.95766	3297.2	0.90799
2597.33	0.98801	0.99893	0.96173	0.95785	3296.49	0.90809
2595.91	0.98812	0.99898	0.96186	0.95803	3295.77	0.90817
2594.48	0.98823	0.99901	0.96197	0.95821	3295.05	0.90824
2593.05	0.98833	0.99903	0.96208	0.95836	3294.34	0.90831
2591.63	0.98842	0.99903	0.96219	0.95849	3293.62	0.90841
2590.2	0.9885	0.99902	0.96229	0.95859	3292.91	0.90852
2588.77	0.98857	0.999	0.96239	0.95866	3292.19	0.90863
2587.35	0.98863	0.99898	0.96248	0.9587	3291.48	0.90875
2585.92	0.98868	0.99897	0.96258	0.95873	3290.76	0.90888
2584.5	0.98874	0.99896	0.96268	0.95874	3290.05	0.90902
2583.07	0.98881	0.99896	0.96279	0.95875	3289.33	0.90918
2581.64	0.98888	0.99898	0.9629	0.95877	3288.61	0.90935
2580.22	0.98896	0.99902	0.96302	0.9588	3287.9	0.90953
2578.79	0.98904	0.99906	0.96315	0.95885	3287.18	0.90972
2577.36	0.98913	0.99911	0.96329	0.95892	3286.47	0.90991
2575.94	0.98922	0.99916	0.96343	0.95902	3285.75	0.91009
2574.51	0.98932	0.99921	0.96357	0.95913	3285.04	0.91025
2573.08	0.98941	0.99925	0.96372	0.95926	3284.32	0.9104
2571.66	0.98949	0.99928	0.96387	0.95939	3283.61	0.91052
2570.23	0.98956	0.9993	0.96402	0.95952	3282.89	0.91063
2568.81	0.98963	0.99931	0.96416	0.95965	3282.18	0.91072
2567.38	0.98968	0.99931	0.9643	0.95977	3281.46	0.9108
2565.95	0.98971	0.9993	0.96444	0.95987	3280.74	0.91088
2564.53	0.98975	0.99928	0.96456	0.95996	3280.03	0.91094
2563.1	0.98978	0.99926	0.96468	0.96004	3279.31	0.91097
2561.67	0.98982	0.99925	0.96478	0.96011	3278.6	0.91098
2560.25	0.98986	0.99924	0.96488	0.96017	3277.88	0.91099
2558.82	0.98991	0.99924	0.96497	0.96024	3277.17	0.91101
2557.4	0.98997	0.99925	0.96505	0.9603	3276.45	0.91102
2555.97	0.99003	0.99927	0.96513	0.96036	3275.74	0.91103
2554.54	0.99011	0.9993	0.96521	0.96043	3275.02	0.91105
2553.12	0.99019	0.99934	0.96528	0.9605	3274.3	0.91109
2551.69	0.99028	0.99937	0.96536	0.96059	3273.59	0.91116
2550.26	0.99036	0.99941	0.96545	0.96068	3272.87	0.91124
2548.84	0.99043	0.99944	0.96554	0.96077	3272.16	0.91133
2547.41	0.99048	0.99945	0.96564	0.96085	3271.44	0.91143
2545.98	0.99053	0.99945	0.96575	0.96094	3270.73	0.91154
2544.56	0.99055	0.99944	0.96587	0.96101	3270.01	0.91167
2543.13	0.99057	0.99942	0.966	0.96108	3269.3	0.91178
2541.71	0.99058	0.9994	0.96613	0.96115	3268.58	0.9119
2540.28	0.99059	0.99937	0.96627	0.96121	3267.86	0.91201
2538.85	0.99059	0.99934	0.96641	0.96127	3267.15	0.91212
2537.43	0.99061	0.99932	0.96655	0.96134	3266.43	0.91224
2536	0.99064	0.99931	0.96669	0.9614	3265.72	0.91238
2534.57	0.99068	0.99931	0.96683	0.96146	3265	0.91253
2533.15	0.99074	0.99933	0.96696	0.96153	3264.29	0.91267
2531.72	0.99081	0.99935	0.96709	0.9616	3263.57	0.91279
2530.29	0.99089	0.99939	0.9672	0.96168	3262.86	0.91289
2528.87	0.99097	0.99943	0.96731	0.96177	3262.14	0.91298
2527.44	0.99105	0.99946	0.96741	0.96186	3261.42	0.91308
2526.02	0.99112	0.99949	0.9675	0.96195	3260.71	0.91319
2524.59	0.99119	0.9995	0.96758	0.96204	3259.99	0.91328
2523.16	0.99124	0.99951	0.96766	0.96212	3259.28	0.91337
2521.74	0.99128	0.9995	0.96773	0.96221	3258.56	0.91345
2520.31	0.9913	0.99948	0.9678	0.96229	3257.85	0.91355
2518.88	0.99131	0.99946	0.96788	0.96238	3257.13	0.91365
2517.46	0.99131	0.99944	0.96796	0.96246	3256.42	0.91374
2516.03	0.9913	0.99942	0.96804	0.96254	3255.7	0.91381
2514.61	0.99129	0.9994	0.96813	0.96262	3254.98	0.91388
2513.18	0.99129	0.99939	0.96823	0.9627	3254.27	0.91395
2511.75	0.9913	0.99938	0.96834	0.96278	3253.55	0.91403
2510.33	0.99132	0.99939	0.96845	0.96286	3252.84	0.91411
2508.9	0.99135	0.99941	0.96857	0.96293	3252.12	0.9142
2507.47	0.99139	0.99943	0.9687	0.96301	3251.41	0.91429
2506.05	0.99144	0.99946	0.96884	0.96308	3250.69	0.9144
2504.62	0.9915	0.99949	0.96897	0.96315	3249.98	0.91453
2503.19	0.99157	0.99951	0.96911	0.96322	3249.26	0.91468
2501.77	0.99164	0.99954	0.96925	0.96328	3248.54	0.91482
2500.34	0.99171	0.99955	0.96938	0.96333	3247.83	0.91495
2498.92	0.99176	0.99955	0.96951	0.96339	3247.11	0.91506
2497.49	0.9918	0.99955	0.96963	0.96345	3246.4	0.91516
2496.06	0.99183	0.99954	0.96975	0.96351	3245.68	0.91528
2494.64	0.99185	0.99952	0.96986	0.96358	3244.97	0.9154
2493.21	0.99186	0.99949	0.96997	0.96365	3244.25	0.91553
2491.78	0.99187	0.99947	0.97007	0.96374	3243.54	0.91565
2490.36	0.99188	0.99945	0.97016	0.96384	3242.82	0.91577
2488.93	0.9919	0.99945	0.97025	0.96396	3242.1	0.91587
2487.51	0.99192	0.99946	0.97034	0.96409	3241.39	0.91597
2486.08	0.99196	0.99949	0.97042	0.96423	3240.67	0.91607
2484.65	0.99201	0.99952	0.97051	0.96438	3239.96	0.91615
2483.23	0.99208	0.99956	0.9706	0.96452	3239.24	0.91622
2481.8	0.99215	0.99959	0.97069	0.96466	3238.53	0.91627
2480.37	0.99223	0.99963	0.97079	0.96478	3237.81	0.91631
2478.95	0.99232	0.99965	0.97089	0.96488	3237.1	0.91638
2477.52	0.99241	0.99966	0.971	0.96495	3236.38	0.91647
2476.09	0.99249	0.99966	0.97111	0.96499	3235.67	0.91658
2474.67	0.99256	0.99965	0.97123	0.965	3234.95	0.9167
2473.24	0.99261	0.99964	0.97136	0.96499	3234.23	0.91684
2471.82	0.99266	0.99962	0.97149	0.96497	3233.52	0.91698
2470.39	0.9927	0.9996	0.97162	0.96495	3232.8	0.9171
2468.96	0.99273	0.99958	0.97176	0.96493	3232.09	0.91722
2467.54	0.99277	0.99957	0.9719	0.96493	3231.37	0.91733
2466.11	0.9928	0.99957	0.97204	0.96495	3230.66	0.91747
2464.68	0.99285	0.99958	0.97218	0.96501	3229.94	0.91761
2463.26	0.9929	0.9996	0.97231	0.96511	3229.23	0.91773
2461.83	0.99297	0.99962	0.97245	0.96525	3228.51	0.91785
2460.41	0.99305	0.99964	0.97258	0.96542	3227.79	0.91794
2458.98	0.99313	0.99966	0.97271	0.96561	3227.08	0.91804
2457.55	0.99322	0.99968	0.97283	0.96582	3226.36	0.91814
2456.13	0.9933	0.99968	0.97295	0.96602	3225.65	0.91825
2454.7	0.99338	0.99968	0.97307	0.96622	3224.93	0.91837
2453.27	0.99345	0.99968	0.97318	0.96639	3224.22	0.91849
2451.85	0.99351	0.99966	0.97329	0.96653	3223.5	0.91861
2450.42	0.99355	0.99964	0.97339	0.96664	3222.79	0.91873
2448.99	0.99359	0.99961	0.97349	0.96671	3222.07	0.91885
2447.57	0.99362	0.99959	0.97359	0.96674	3221.35	0.91897
2446.14	0.99365	0.99958	0.97369	0.96676	3220.64	0.9191
2444.72	0.99369	0.99957	0.97379	0.96675	3219.92	0.91925
2443.29	0.99374	0.99957	0.97388	0.96673	3219.21	0.91941
2441.86	0.99379	0.99957	0.97398	0.96672	3218.49	0.91957
2440.44	0.99386	0.99959	0.97407	0.96672	3217.78	0.91972
2439.01	0.99394	0.9996	0.97417	0.96673	3217.06	0.91985
2437.58	0.99403	0.99963	0.97427	0.96677	3216.35	0.91995
2436.16	0.99413	0.99965	0.97438	0.96684	3215.63	0.92005
2434.73	0.99423	0.99967	0.97449	0.96693	3214.91	0.92015
2433.31	0.99433	0.99968	0.9746	0.96705	3214.2	0.92027
2431.88	0.99442	0.9997	0.97472	0.96719	3213.48	0.92039
2430.45	0.9945	0.99971	0.97484	0.96733	3212.77	0.9205
2429.03	0.99456	0.99971	0.97496	0.96749	3212.05	0.9206
2427.6	0.99463	0.9997	0.97509	0.96764	3211.34	0.9207
2426.17	0.99468	0.99968	0.97523	0.9678	3210.62	0.9208
2424.75	0.99473	0.99966	0.97537	0.96794	3209.91	0.92092
2423.32	0.99478	0.99965	0.9755	0.96807	3209.19	0.92105
2421.89	0.99483	0.99963	0.97564	0.96819	3208.47	0.92119
2420.47	0.99489	0.99962	0.97578	0.9683	3207.76	0.92133
2419.04	0.99496	0.99962	0.97592	0.96839	3207.04	0.92147
2417.62	0.99504	0.99963	0.97606	0.96847	3206.33	0.92161
2416.19	0.99514	0.99964	0.97619	0.96855	3205.61	0.92175
2414.76	0.99525	0.99967	0.97633	0.96861	3204.9	0.9219
2413.34	0.99536	0.99971	0.97646	0.96866	3204.18	0.92203
2411.91	0.99548	0.99975	0.97658	0.96872	3203.47	0.92217
2410.48	0.99559	0.99979	0.9767	0.96876	3202.75	0.9223
2409.06	0.9957	0.99982	0.97682	0.96881	3202.03	0.92244
2407.63	0.99581	0.99985	0.97694	0.96886	3201.32	0.92258
2406.2	0.9959	0.99987	0.97706	0.96891	3200.6	0.92271
2404.78	0.99599	0.99988	0.97717	0.96897	3199.89	0.92283
2403.35	0.99608	0.99989	0.97729	0.96904	3199.17	0.92295
2401.93	0.99615	0.9999	0.9774	0.96913	3198.46	0.92307
2400.5	0.99622	0.9999	0.97752	0.96922	3197.74	0.9232
2399.07	0.99628	0.99991	0.97763	0.96932	3197.03	0.92331
2397.65	0.99633	0.99992	0.97775	0.96941	3196.31	0.9234
2396.22	0.99637	0.99993	0.97786	0.96951	3195.59	0.92349
2394.79	0.99642	0.99994	0.97797	0.9696	3194.88	0.92358
2393.37	0.99646	0.99996	0.97808	0.96969	3194.16	0.92368
2391.94	0.99651	0.99998	0.97818	0.96978	3193.45	0.92377
2390.52	0.99655	0.99999	0.97828	0.96986	3192.73	0.92386
2389.09	0.9966	1	0.97837	0.96993	3192.02	0.92396
2387.66	0.99665	0.99999	0.97845	0.97	3191.3	0.92405
2386.24	0.99668	0.99997	0.97852	0.97005	3190.59	0.92416
2384.81	0.99671	0.99993	0.97859	0.97008	3189.87	0.92429
2383.38	0.99672	0.99988	0.97865	0.9701	3189.16	0.92441
2381.96	0.99671	0.99982	0.9787	0.97012	3188.44	0.92454
2380.53	0.99669	0.99975	0.97874	0.97013	3187.72	0.92467
2379.1	0.99666	0.99968	0.97877	0.97014	3187.01	0.9248
2377.68	0.99661	0.99962	0.97881	0.97016	3186.29	0.92493
2376.25	0.99652	0.99956	0.97884	0.97018	3185.58	0.92507
2374.83	0.99641	0.99952	0.97887	0.97019	3184.86	0.92521
2373.4	0.99628	0.99951	0.97891	0.9702	3184.15	0.92535
2371.97	0.99618	0.99953	0.97896	0.97026	3183.43	0.92549
2370.55	0.99616	0.99957	0.97901	0.97041	3182.72	0.92562
2369.12	0.99626	0.99965	0.97907	0.97066	3182	0.92574
2367.69	0.99645	0.99976	0.97915	0.97097	3181.28	0.92584
2366.27	0.99665	0.99988	0.97924	0.97127	3180.57	0.92594
2364.84	0.99678	1.00002	0.97933	0.97146	3179.85	0.92601
2363.42	0.9968	1.00014	0.97944	0.97151	3179.14	0.92609
2361.99	0.99675	1.00025	0.97955	0.97147	3178.42	0.92619
2360.56	0.9967	1.00034	0.97968	0.97142	3177.71	0.92629
2359.14	0.99669	1.0004	0.9798	0.97141	3176.99	0.9264
2357.71	0.99673	1.00045	0.97993	0.97143	3176.28	0.92652
2356.28	0.99679	1.00048	0.98005	0.97147	3175.56	0.92664
2354.86	0.99683	1.00049	0.98017	0.97149	3174.84	0.92676
2353.43	0.99684	1.00049	0.98028	0.97147	3174.13	0.92687
2352	0.99682	1.00047	0.98038	0.97142	3173.41	0.927
2350.58	0.99677	1.00044	0.98046	0.97135	3172.7	0.92712
2349.15	0.99671	1.00039	0.98054	0.97126	3171.98	0.92724
2347.73	0.99664	1.00033	0.98061	0.97119	3171.27	0.92738
2346.3	0.99658	1.00027	0.98067	0.97113	3170.55	0.92752
2344.87	0.99653	1.00019	0.98072	0.9711	3169.84	0.92767
2343.45	0.99649	1.00013	0.98076	0.97109	3169.12	0.92783
2342.02	0.99645	1.00006	0.9808	0.97111	3168.4	0.92799
2340.59	0.99643	1.00002	0.98085	0.97114	3167.69	0.92815
2339.17	0.99646	0.99999	0.98089	0.97124	3166.97	0.9283
2337.74	0.99658	0.99998	0.98095	0.97141	3166.26	0.92844
2336.32	0.99679	1	0.98101	0.97165	3165.54	0.92858
2334.89	0.99706	1.00004	0.98109	0.97191	3164.83	0.92871
2333.46	0.99729	1.0001	0.98118	0.97211	3164.11	0.92883
2332.04	0.99741	1.00017	0.98129	0.97218	3163.4	0.92895
2330.61	0.99744	1.00023	0.98142	0.97214	3162.68	0.92906
2329.18	0.99744	1.00027	0.98156	0.97208	3161.96	0.92915
2327.76	0.99752	1.0003	0.98171	0.9721	3161.25	0.92922
2326.33	0.99768	1.00032	0.98187	0.97221	3160.53	0.92928
2324.9	0.99791	1.00034	0.98205	0.9724	3159.82	0.92932
2323.48	0.99814	1.00036	0.98222	0.9726	3159.1	0.92935
2322.05	0.99835	1.00037	0.9824	0.97279	3158.39	0.92939
2320.63	0.99853	1.00038	0.98258	0.97297	3157.67	0.92943
2319.2	0.99869	1.00037	0.98275	0.97311	3156.96	0.92949
2317.77	0.99881	1.00037	0.98291	0.97325	3156.24	0.92957
2316.35	0.99893	1.00036	0.98306	0.97338	3155.52	0.92968
2314.92	0.99902	1.00034	0.9832	0.9735	3154.81	0.92982
2313.49	0.99911	1.00032	0.98333	0.97362	3154.09	0.92997
2312.07	0.99917	1.0003	0.98344	0.97372	3153.38	0.93014
2310.64	0.99922	1.00028	0.98353	0.97381	3152.66	0.9303
2309.22	0.99924	1.00026	0.98362	0.97388	3151.95	0.93045
2307.79	0.99924	1.00023	0.98369	0.97393	3151.23	0.93057
2306.36	0.99922	1.00022	0.98375	0.97396	3150.52	0.93066
2304.94	0.99921	1.0002	0.9838	0.974	3149.8	0.93074
2303.51	0.99922	1.00019	0.98385	0.97405	3149.08	0.93082
2302.08	0.99926	1.00018	0.9839	0.97413	3148.37	0.93089
2300.66	0.99931	1.00018	0.98395	0.97422	3147.65	0.93097
2299.23	0.99937	1.00019	0.984	0.97432	3146.94	0.93105
2297.8	0.99943	1.0002	0.98405	0.9744	3146.22	0.93112
2296.38	0.99948	1.00021	0.9841	0.97449	3145.51	0.93117
2294.95	0.99953	1.00022	0.98416	0.97458	3144.79	0.93119
2293.53	0.99958	1.00023	0.98423	0.97467	3144.08	0.93121
2292.1	0.99963	1.00024	0.9843	0.97476	3143.36	0.93124
2290.67	0.99967	1.00024	0.98437	0.97485	3142.65	0.93129
2289.25	0.9997	1.00023	0.98444	0.97492	3141.93	0.93135
2287.82	0.99971	1.00022	0.98452	0.97498	3141.21	0.93141
2286.39	0.99971	1.0002	0.98459	0.97502	3140.5	0.93147
2284.97	0.9997	1.00017	0.98467	0.97506	3139.78	0.93155
2283.54	0.99967	1.00013	0.98473	0.97509	3139.07	0.93166
2282.11	0.99965	1.0001	0.9848	0.97512	3138.35	0.93179
2280.69	0.99962	1.00007	0.98486	0.97516	3137.64	0.93192
2279.26	0.9996	1.00005	0.98491	0.97519	3136.92	0.93205
2277.84	0.99958	1.00003	0.98496	0.97524	3136.21	0.93216
2276.41	0.99957	1.00002	0.985	0.97529	3135.49	0.93227
2274.98	0.99956	1.00001	0.98504	0.97536	3134.77	0.93236
2273.56	0.99956	1	0.98508	0.97543	3134.06	0.93244
2272.13	0.99957	0.99999	0.98511	0.97551	3133.34	0.93253
2270.7	0.99958	0.99997	0.98514	0.97559	3132.63	0.93265
2269.28	0.9996	0.99994	0.98517	0.97567	3131.91	0.9328
2267.85	0.99961	0.99991	0.98521	0.97575	3131.2	0.93296
2266.43	0.99962	0.99987	0.98524	0.97581	3130.48	0.93312
2265	0.99962	0.99984	0.98528	0.97586	3129.77	0.93326
2263.57	0.99961	0.99981	0.98532	0.97589	3129.05	0.93338
2262.15	0.99959	0.9998	0.98537	0.97591	3128.33	0.93348
2260.72	0.99957	0.99979	0.98542	0.97592	3127.62	0.93358
2259.29	0.99954	0.9998	0.98547	0.97592	3126.9	0.93368
2257.87	0.99952	0.99982	0.98552	0.97592	3126.19	0.93378
2256.44	0.9995	0.99984	0.98558	0.97592	3125.47	0.93387
2255.01	0.99948	0.99985	0.98563	0.97592	3124.76	0.93392
2253.59	0.99947	0.99986	0.98569	0.97593	3124.04	0.93395
2252.16	0.99947	0.99987	0.98574	0.97595	3123.33	0.93399
2250.74	0.99948	0.99986	0.98579	0.97598	3122.61	0.93403
2249.31	0.99949	0.99984	0.98584	0.97603	3121.89	0.93409
2247.88	0.9995	0.99981	0.98588	0.9761	3121.18	0.93413
2246.46	0.99952	0.99979	0.98592	0.97619	3120.46	0.93415
2245.03	0.99954	0.99976	0.98596	0.97628	3119.75	0.93417
2243.6	0.99956	0.99975	0.98599	0.97639	3119.03	0.93418
2242.18	0.99957	0.99974	0.98601	0.9765	3118.32	0.93421
2240.75	0.99958	0.99974	0.98603	0.9766	3117.6	0.93424
2239.33	0.99958	0.99974	0.98605	0.97669	3116.89	0.9343
2237.9	0.99957	0.99975	0.98606	0.97677	3116.17	0.93439
2236.47	0.99956	0.99975	0.98608	0.97683	3115.45	0.9345
2235.05	0.99955	0.99976	0.98609	0.97686	3114.74	0.93459
2233.62	0.99954	0.99975	0.9861	0.97688	3114.02	0.93466
2232.19	0.99953	0.99975	0.98611	0.97686	3113.31	0.9347
2230.77	0.99952	0.99974	0.98612	0.97684	3112.59	0.93474
2229.34	0.99951	0.99973	0.98613	0.97679	3111.88	0.93479
2227.91	0.99951	0.99971	0.98615	0.97675	3111.16	0.93485
2226.49	0.99952	0.9997	0.98616	0.9767	3110.45	0.93492
2225.06	0.99953	0.99969	0.98618	0.97665	3109.73	0.93502
2223.64	0.99954	0.99968	0.9862	0.97662	3109.01	0.93512
2222.21	0.99956	0.99967	0.98622	0.9766	3108.3	0.93524
2220.78	0.99957	0.99967	0.98624	0.97661	3107.58	0.93537
2219.36	0.99959	0.99967	0.98627	0.97663	3106.87	0.93551
2217.93	0.9996	0.99967	0.98629	0.97668	3106.15	0.93566
2216.5	0.99961	0.99968	0.98632	0.97674	3105.44	0.93579
2215.08	0.99962	0.99968	0.98634	0.97683	3104.72	0.93592
2213.65	0.99962	0.99969	0.98637	0.97692	3104.01	0.93603
2212.23	0.99962	0.99969	0.9864	0.97702	3103.29	0.93614
2210.8	0.99962	0.99969	0.98642	0.97712	3102.57	0.93624
2209.37	0.99961	0.99969	0.98644	0.97721	3101.86	0.93636
2207.95	0.99961	0.99968	0.98647	0.97729	3101.14	0.93649
2206.52	0.99961	0.99967	0.98648	0.97736	3100.43	0.93663
2205.09	0.99961	0.99965	0.9865	0.97741	3099.71	0.93677
2203.67	0.99962	0.99963	0.98651	0.97744	3099	0.93689
2202.24	0.99964	0.99961	0.98652	0.97745	3098.28	0.93699
2200.81	0.99966	0.9996	0.98653	0.97744	3097.57	0.93707
2199.39	0.99969	0.99958	0.98653	0.97741	3096.85	0.93715
2197.96	0.99971	0.99957	0.98653	0.97736	3096.14	0.93723
2196.54	0.99972	0.99956	0.98653	0.9773	3095.42	0.93733
2195.11	0.99974	0.99956	0.98653	0.97724	3094.7	0.93744
2193.68	0.99974	0.99956	0.98652	0.97718	3093.99	0.93756
2192.26	0.99974	0.99956	0.98651	0.97713	3093.27	0.93767
2190.83	0.99973	0.99957	0.9865	0.97709	3092.56	0.93779
2189.4	0.99972	0.99958	0.98648	0.97707	3091.84	0.9379
2187.98	0.9997	0.99958	0.98647	0.97707	3091.13	0.93799
2186.55	0.99969	0.99958	0.98646	0.9771	3090.41	0.93807
2185.13	0.99967	0.99957	0.98646	0.97716	3089.7	0.93813
2183.7	0.99967	0.99955	0.98645	0.97724	3088.98	0.93817
2182.27	0.99966	0.99953	0.98645	0.97734	3088.26	0.9382
2180.85	0.99966	0.9995	0.98645	0.97745	3087.55	0.93822
2179.42	0.99967	0.99947	0.98645	0.97756	3086.83	0.93825
2177.99	0.99968	0.99944	0.98646	0.97766	3086.12	0.93827
2176.57	0.99968	0.9994	0.98646	0.97775	3085.4	0.9383
2175.14	0.99969	0.99936	0.98647	0.97781	3084.69	0.93833
2173.71	0.9997	0.99933	0.98648	0.97785	3083.97	0.93837
2172.29	0.9997	0.99929	0.98648	0.97785	3083.26	0.93841
2170.86	0.9997	0.99927	0.98649	0.97782	3082.54	0.93844
2169.44	0.99969	0.99924	0.98649	0.97777	3081.82	0.93849
2168.01	0.99968	0.99922	0.98649	0.97769	3081.11	0.93854
2166.58	0.99967	0.99921	0.98648	0.9776	3080.39	0.93861
2165.16	0.99965	0.9992	0.98647	0.97751	3079.68	0.93868
2163.73	0.99964	0.99919	0.98646	0.97743	3078.96	0.93877
2162.3	0.99962	0.99918	0.98644	0.97736	3078.25	0.93886
2160.88	0.99962	0.99918	0.98642	0.97732	3077.53	0.93894
2159.45	0.99961	0.99917	0.98639	0.97731	3076.82	0.93902
2158.02	0.99962	0.99916	0.98636	0.97734	3076.1	0.93909
2156.6	0.99962	0.99914	0.98633	0.97739	3075.38	0.93916
2155.17	0.99963	0.99913	0.98629	0.97747	3074.67	0.93921
2153.75	0.99963	0.9991	0.98626	0.97758	3073.95	0.93925
2152.32	0.99963	0.99908	0.98623	0.97769	3073.24	0.9393
2150.89	0.99963	0.99906	0.98621	0.97781	3072.52	0.93936
2149.47	0.99963	0.99903	0.98618	0.97791	3071.81	0.93944
2148.04	0.99961	0.99901	0.98617	0.97799	3071.09	0.93952
2146.61	0.9996	0.99898	0.98615	0.97805	3070.38	0.93961
2145.19	0.99958	0.99896	0.98614	0.97807	3069.66	0.93969
2143.76	0.99957	0.99893	0.98614	0.97807	3068.94	0.93978
2142.34	0.99955	0.9989	0.98614	0.97803	3068.23	0.93988
2140.91	0.99954	0.99888	0.98614	0.97796	3067.51	0.93999
2139.48	0.99952	0.99886	0.98614	0.97788	3066.8	0.94009
2138.06	0.99951	0.99884	0.98614	0.97778	3066.08	0.94017
2136.63	0.99951	0.99882	0.98614	0.97769	3065.37	0.94025
2135.2	0.9995	0.99879	0.98614	0.9776	3064.65	0.94034
2133.78	0.9995	0.99877	0.98613	0.97753	3063.94	0.94044
2132.35	0.9995	0.99874	0.98612	0.97749	3063.22	0.94055
2130.92	0.9995	0.99872	0.9861	0.97748	3062.5	0.94066
2129.5	0.9995	0.99869	0.98607	0.97751	3061.79	0.94076
2128.07	0.9995	0.99867	0.98604	0.97757	3061.07	0.94087
2126.65	0.99949	0.99864	0.986	0.97766	3060.36	0.94098
2125.22	0.99948	0.99861	0.98596	0.97777	3059.64	0.9411
2123.79	0.99946	0.99858	0.98592	0.97789	3058.93	0.94122
2122.37	0.99944	0.99855	0.98587	0.97801	3058.21	0.94134
2120.94	0.99942	0.99852	0.98582	0.97811	3057.5	0.94146
2119.51	0.99939	0.99849	0.98577	0.97819	3056.78	0.94157
2118.09	0.99935	0.99846	0.98572	0.97824	3056.06	0.94168
2116.66	0.99931	0.99843	0.98567	0.97825	3055.35	0.94178
2115.24	0.99927	0.99839	0.98564	0.97822	3054.63	0.94186
2113.81	0.99923	0.99836	0.9856	0.97815	3053.92	0.94192
2112.38	0.9992	0.99832	0.98557	0.97805	3053.2	0.94198
2110.96	0.99917	0.99829	0.98555	0.97794	3052.49	0.94204
2109.53	0.99915	0.99825	0.98553	0.97782	3051.77	0.94211
2108.1	0.99913	0.99821	0.98552	0.97771	3051.06	0.9422
2106.68	0.99911	0.99818	0.98551	0.97762	3050.34	0.94227
2105.25	0.9991	0.99815	0.9855	0.97755	3049.63	0.94232
2103.82	0.99908	0.99812	0.9855	0.97753	3048.91	0.94237
2102.4	0.99907	0.9981	0.98549	0.97754	3048.19	0.94241
2100.97	0.99905	0.99809	0.98548	0.97759	3047.48	0.94248
2099.55	0.99903	0.99808	0.98547	0.97767	3046.76	0.94255
2098.12	0.99901	0.99808	0.98546	0.97779	3046.05	0.94263
2096.69	0.99897	0.99807	0.98544	0.97792	3045.33	0.94269
2095.27	0.99894	0.99806	0.98541	0.97807	3044.62	0.94274
2093.84	0.99889	0.99804	0.98538	0.97821	3043.9	0.94278
2092.41	0.99885	0.99801	0.98535	0.97834	3043.19	0.94282
2090.99	0.9988	0.99797	0.98531	0.97845	3042.47	0.94287
2089.56	0.99876	0.99792	0.98527	0.97851	3041.75	0.94293
2088.14	0.99873	0.99786	0.98522	0.97854	3041.04	0.943
2086.71	0.9987	0.99781	0.98518	0.97853	3040.32	0.94306
2085.28	0.99867	0.99776	0.98514	0.97847	3039.61	0.94312
2083.86	0.99865	0.99772	0.98509	0.97837	3038.89	0.94317
2082.43	0.99863	0.99768	0.98506	0.97824	3038.18	0.94324
2081	0.99861	0.99766	0.98502	0.9781	3037.46	0.94331
2079.58	0.99859	0.99767	0.98499	0.97795	3036.75	0.94339
2078.15	0.99856	0.99767	0.98497	0.97781	3036.03	0.94348
2076.72	0.99852	0.99767	0.98495	0.97768	3035.31	0.94358
2075.3	0.99847	0.99766	0.98494	0.97759	3034.6	0.94368
2073.87	0.99841	0.99764	0.98493	0.97755	3033.88	0.94377
2072.45	0.99834	0.99761	0.98493	0.97755	3033.17	0.94385
2071.02	0.99828	0.99757	0.98493	0.97761	3032.45	0.94392
2069.59	0.99822	0.99753	0.98493	0.97773	3031.74	0.94401
2068.17	0.99816	0.99748	0.98493	0.97789	3031.02	0.9441
2066.74	0.99811	0.99743	0.98493	0.97809	3030.31	0.94419
2065.31	0.99807	0.99739	0.98493	0.97831	3029.59	0.94428
2063.89	0.99803	0.99735	0.98493	0.97854	3028.87	0.94436
2062.46	0.99801	0.99733	0.98492	0.97876	3028.16	0.94444
2061.04	0.99799	0.99731	0.98491	0.97894	3027.44	0.94452
2059.61	0.99798	0.99729	0.9849	0.97907	3026.73	0.94461
2058.18	0.99797	0.99727	0.98488	0.97913	3026.01	0.94471
2056.76	0.99796	0.99726	0.98486	0.97913	3025.3	0.94482
2055.33	0.99794	0.99726	0.98484	0.97906	3024.58	0.94492
2053.9	0.99792	0.99726	0.98482	0.97893	3023.87	0.94501
2052.48	0.9979	0.99725	0.98479	0.97875	3023.15	0.94507
2051.05	0.99786	0.99723	0.98477	0.97855	3022.43	0.94511
2049.62	0.99781	0.9972	0.98475	0.97834	3021.72	0.94515
2048.2	0.99776	0.99718	0.98473	0.97814	3021	0.94518
2046.77	0.9977	0.99717	0.98471	0.97799	3020.29	0.94519
2045.35	0.99764	0.99716	0.9847	0.9779	3019.57	0.9452
2043.92	0.99759	0.99714	0.9847	0.97788	3018.86	0.9452
2042.49	0.99754	0.99711	0.98469	0.97795	3018.14	0.9452
2041.07	0.9975	0.99708	0.9847	0.97809	3017.43	0.94519
2039.64	0.99746	0.99705	0.98471	0.9783	3016.71	0.94519
2038.21	0.99744	0.99703	0.98472	0.97857	3015.99	0.94521
2036.79	0.99743	0.99699	0.98474	0.97887	3015.28	0.94526
2035.36	0.99742	0.99695	0.98476	0.97918	3014.56	0.94534
2033.93	0.99741	0.99691	0.98478	0.97948	3013.85	0.94542
2032.51	0.9974	0.99691	0.98481	0.97974	3013.13	0.9455
2031.08	0.9974	0.99693	0.98483	0.97994	3012.42	0.94559
2029.66	0.99739	0.99695	0.98486	0.98006	3011.7	0.94568
2028.23	0.99739	0.99696	0.98489	0.98011	3010.99	0.94577
2026.8	0.99737	0.99696	0.98492	0.98008	3010.27	0.94588
2025.38	0.99735	0.99696	0.98495	0.97998	3009.55	0.94599
2023.95	0.99733	0.99696	0.98497	0.97982	3008.84	0.94611
2022.52	0.9973	0.99697	0.98499	0.97963	3008.12	0.94622
2021.1	0.99727	0.99696	0.98501	0.97943	3007.41	0.94632
2019.67	0.99724	0.99694	0.98503	0.97924	3006.69	0.9464
2018.25	0.99721	0.99691	0.98505	0.97908	3005.98	0.94648
2016.82	0.99718	0.99688	0.98507	0.97897	3005.26	0.94655
2015.39	0.99714	0.99687	0.98508	0.97894	3004.55	0.94662
2013.97	0.99711	0.99686	0.9851	0.97898	3003.83	0.94669
2012.54	0.99709	0.99687	0.98512	0.97911	3003.12	0.94676
2011.11	0.99706	0.99686	0.98513	0.97931	3002.4	0.94682
2009.69	0.99704	0.99683	0.98515	0.97957	3001.68	0.94688
2008.26	0.99703	0.99681	0.98518	0.97987	3000.97	0.94693
2006.83	0.99702	0.99683	0.98521	0.9802	3000.25	0.94698
2005.41	0.99702	0.99686	0.98524	0.98052	2999.54	0.94705
2003.98	0.99703	0.99687	0.98527	0.98083	2998.82	0.94713
2002.56	0.99704	0.99687	0.98532	0.9811	2998.11	0.94723
2001.13	0.99705	0.99687	0.98536	0.98131	2997.39	0.94733
1999.7	0.99705	0.99688	0.98542	0.98145	2996.68	0.94743
1998.28	0.99705	0.99691	0.98547	0.98151	2995.96	0.94753
1996.85	0.99705	0.99692	0.98554	0.98151	2995.24	0.94765
1995.42	0.99703	0.99691	0.9856	0.98144	2994.53	0.94778
1994	0.997	0.9969	0.98567	0.98132	2993.81	0.94793
1992.57	0.99697	0.9969	0.98574	0.98118	2993.1	0.9481
1991.15	0.99694	0.99689	0.98582	0.98103	2992.38	0.94829
1989.72	0.99691	0.9969	0.98589	0.9809	2991.67	0.94848
1988.29	0.99689	0.99691	0.98596	0.9808	2990.95	0.94868
1986.87	0.99686	0.99691	0.98603	0.98075	2990.24	0.94886
1985.44	0.99684	0.99689	0.9861	0.98077	2989.52	0.94903
1984.01	0.99683	0.99687	0.98617	0.98086	2988.8	0.94918
1982.59	0.99682	0.99687	0.98623	0.98102	2988.09	0.9493
1981.16	0.99682	0.99691	0.98629	0.98125	2987.37	0.94939
1979.73	0.99683	0.99695	0.98635	0.98153	2986.66	0.94945
1978.31	0.99684	0.99695	0.9864	0.98185	2985.94	0.94948
1976.88	0.99685	0.99694	0.98646	0.98219	2985.23	0.94948
1975.46	0.99686	0.99695	0.98652	0.98253	2984.51	0.94946
1974.03	0.99686	0.99698	0.98657	0.98284	2983.8	0.94943
1972.6	0.99687	0.997	0.98664	0.98311	2983.08	0.94939
1971.18	0.99687	0.99701	0.9867	0.98332	2982.36	0.94936
1969.75	0.99688	0.997	0.98677	0.98347	2981.65	0.94933
1968.32	0.99688	0.997	0.98685	0.98355	2980.93	0.94932
1966.9	0.99688	0.99698	0.98693	0.98357	2980.22	0.94932
1965.47	0.99688	0.99697	0.98702	0.98354	2979.5	0.94934
1964.05	0.99688	0.99697	0.98711	0.98347	2978.79	0.94936
1962.62	0.99688	0.99697	0.98721	0.98339	2978.07	0.94938
1961.19	0.99687	0.99695	0.98732	0.9833	2977.36	0.9494
1959.77	0.99687	0.99693	0.98744	0.98322	2976.64	0.94942
1958.34	0.99687	0.99697	0.98755	0.98318	2975.92	0.94945
1956.91	0.99688	0.99705	0.98768	0.98319	2975.21	0.94949
1955.49	0.99691	0.99714	0.9878	0.98326	2974.49	0.94953
1954.06	0.99693	0.99719	0.98793	0.98339	2973.78	0.94956
1952.63	0.99696	0.9972	0.98805	0.98357	2973.06	0.9496
1951.21	0.99698	0.99719	0.98818	0.98381	2972.35	0.94963
1949.78	0.99701	0.99719	0.98831	0.9841	2971.63	0.94966
1948.36	0.99704	0.99721	0.98843	0.98442	2970.92	0.94971
1946.93	0.99708	0.99722	0.98855	0.98476	2970.2	0.94977
1945.5	0.99712	0.99721	0.98867	0.9851	2969.48	0.94985
1944.08	0.99716	0.99722	0.9888	0.98543	2968.77	0.94996
1942.65	0.9972	0.99722	0.98891	0.98572	2968.05	0.95006
1941.22	0.99722	0.9972	0.98903	0.98596	2967.34	0.95017
1939.8	0.99725	0.9972	0.98916	0.98614	2966.62	0.95027
1938.37	0.99726	0.99725	0.98928	0.98627	2965.91	0.95037
1936.95	0.99728	0.99729	0.9894	0.98634	2965.19	0.95047
1935.52	0.99729	0.9973	0.98953	0.98636	2964.48	0.95056
1934.09	0.9973	0.99732	0.98965	0.98636	2963.76	0.95067
1932.67	0.99731	0.99736	0.98979	0.98634	2963.04	0.95077
1931.24	0.99733	0.99741	0.98992	0.98633	2962.33	0.95087
1929.81	0.99734	0.9974	0.99006	0.98635	2961.61	0.95098
1928.39	0.99736	0.99734	0.9902	0.98639	2960.9	0.95109
1926.96	0.99739	0.99727	0.99034	0.98647	2960.18	0.9512
1925.53	0.99744	0.99725	0.99049	0.9866	2959.47	0.95131
1924.11	0.9975	0.9973	0.99063	0.98679	2958.75	0.95141
1922.68	0.99759	0.99738	0.99079	0.98703	2958.04	0.9515
1921.26	0.99769	0.99742	0.99094	0.9873	2957.32	0.95159
1919.83	0.99779	0.99744	0.99109	0.98761	2956.61	0.95167
1918.4	0.99788	0.99746	0.99125	0.98793	2955.89	0.95175
1916.98	0.99797	0.9975	0.99141	0.98825	2955.17	0.95182
1915.55	0.99803	0.99754	0.99157	0.98855	2954.46	0.9519
1914.12	0.99809	0.99757	0.99174	0.98883	2953.74	0.95198
1912.7	0.99812	0.99758	0.9919	0.98908	2953.03	0.95206
1911.27	0.99814	0.99761	0.99207	0.98929	2952.31	0.95212
1909.84	0.99814	0.99763	0.99225	0.98946	2951.6	0.95217
1908.42	0.99813	0.99762	0.99242	0.9896	2950.88	0.9522
1906.99	0.99812	0.99758	0.9926	0.98972	2950.17	0.95221
1905.57	0.99812	0.99759	0.99278	0.98982	2949.45	0.95222
1904.14	0.99813	0.99766	0.99297	0.98991	2948.73	0.95223
1902.71	0.99816	0.9977	0.99315	0.99001	2948.02	0.95227
1901.29	0.99821	0.99774	0.99333	0.99014	2947.3	0.95234
1899.86	0.99828	0.9978	0.99352	0.99029	2946.59	0.95245
1898.43	0.99836	0.99786	0.9937	0.99047	2945.87	0.95258
1897.01	0.99845	0.99788	0.99388	0.99068	2945.16	0.95274
1895.58	0.99854	0.99785	0.99407	0.99091	2944.44	0.9529
1894.16	0.99861	0.99782	0.99424	0.99116	2943.73	0.95308
1892.73	0.99868	0.99784	0.99442	0.99143	2943.01	0.95324
1891.3	0.99875	0.99791	0.9946	0.9917	2942.29	0.9534
1889.88	0.9988	0.99799	0.99478	0.99199	2941.58	0.95355
1888.45	0.99883	0.99801	0.99495	0.99227	2940.86	0.95368
1887.02	0.99883	0.99795	0.99513	0.99254	2940.15	0.95381
1885.6	0.99881	0.99787	0.99531	0.9928	2939.43	0.95392
1884.17	0.99878	0.99787	0.99549	0.99304	2938.72	0.95402
1882.74	0.99876	0.99794	0.99568	0.99327	2938	0.95411
1881.32	0.99876	0.99803	0.99588	0.9935	2937.29	0.9542
1879.89	0.99876	0.99807	0.99607	0.99372	2936.57	0.9543
1878.47	0.99877	0.99809	0.99628	0.99393	2935.85	0.9544
1877.04	0.99879	0.9981	0.99649	0.99415	2935.14	0.9545
1875.61	0.99881	0.99809	0.9967	0.99435	2934.42	0.95461
1874.19	0.99884	0.99807	0.99692	0.99456	2933.71	0.95473
1872.76	0.99887	0.99807	0.99714	0.99477	2932.99	0.95485
1871.33	0.99891	0.99811	0.99736	0.99499	2932.28	0.95498
1869.91	0.99896	0.99818	0.99758	0.99522	2931.56	0.95513
1868.48	0.99901	0.99823	0.99779	0.99546	2930.85	0.95528
1867.06	0.99905	0.99827	0.998	0.99571	2930.13	0.95545
1865.63	0.99909	0.99831	0.99819	0.99597	2929.41	0.9556
1864.2	0.99912	0.99832	0.99838	0.99623	2928.7	0.95572
1862.78	0.99915	0.99829	0.99856	0.99649	2927.98	0.95582
1861.35	0.99917	0.99824	0.99872	0.99674	2927.27	0.95589
1859.92	0.9992	0.99825	0.99887	0.99698	2926.55	0.95594
1858.5	0.99923	0.99834	0.99901	0.99722	2925.84	0.95596
1857.07	0.99927	0.99841	0.99913	0.99745	2925.12	0.95596
1855.64	0.9993	0.99838	0.99924	0.99767	2924.41	0.95593
1854.22	0.99932	0.99827	0.99934	0.99787	2923.69	0.95589
1852.79	0.99932	0.99819	0.99942	0.99806	2922.97	0.95583
1851.37	0.99933	0.99822	0.9995	0.99823	2922.26	0.95576
1849.94	0.99933	0.99831	0.99956	0.99841	2921.54	0.95569
1848.51	0.99932	0.99832	0.99962	0.99858	2920.83	0.95561
1847.09	0.99929	0.99827	0.99966	0.99875	2920.11	0.95554
1845.66	0.99923	0.99824	0.99971	0.99891	2919.4	0.95547
1844.23	0.99915	0.99826	0.99974	0.99906	2918.68	0.9554
1842.81	0.99905	0.99831	0.99977	0.9992	2917.97	0.95534
1841.38	0.99894	0.99837	0.99979	0.99933	2917.25	0.95528
1839.96	0.9988	0.99846	0.9998	0.99945	2916.53	0.95523
1838.53	0.99865	0.99857	0.9998	0.99955	2915.82	0.95518
1837.1	0.99845	0.99866	0.9998	0.99963	2915.1	0.95515
1835.68	0.99822	0.99871	0.99979	0.99969	2914.39	0.95514
1834.25	0.99796	0.99874	0.99977	0.99973	2913.67	0.95516
1832.82	0.99766	0.99875	0.99975	0.99975	2912.96	0.95522
1831.4	0.99733	0.99873	0.99971	0.99974	2912.24	0.95529
1829.97	0.99698	0.99866	0.99968	0.99971	2911.53	0.95538
1828.54	0.99662	0.99856	0.99963	0.99966	2910.81	0.95548
1827.12	0.99626	0.99854	0.99959	0.9996	2910.1	0.95558
1825.69	0.99591	0.99865	0.99955	0.99954	2909.38	0.95568
1824.27	0.99557	0.99879	0.99951	0.99949	2908.66	0.95577
1822.84	0.99524	0.99886	0.99948	0.99945	2907.95	0.95585
1821.41	0.9949	0.99887	0.99946	0.99941	2907.23	0.95592
1819.99	0.99456	0.99884	0.99945	0.99937	2906.52	0.95598
1818.56	0.99422	0.99881	0.99945	0.99934	2905.8	0.95603
1817.13	0.99387	0.99876	0.99946	0.99932	2905.09	0.95607
1815.71	0.99353	0.99871	0.99949	0.9993	2904.37	0.9561
1814.28	0.9932	0.99867	0.99953	0.99931	2903.66	0.95613
1812.86	0.99289	0.99867	0.99958	0.99932	2902.94	0.95615
1811.43	0.99261	0.99862	0.99964	0.99935	2902.22	0.95617
1810	0.99235	0.99848	0.99971	0.9994	2901.51	0.95619
1808.58	0.99213	0.99834	0.99978	0.99947	2900.79	0.95622
1807.15	0.99194	0.99833	0.99985	0.99954	2900.08	0.95624
1805.72	0.99176	0.99841	0.99992	0.99964	2899.36	0.95626
1804.3	0.99159	0.99845	0.99997	0.99974	2898.65	0.95629
1802.87	0.9914	0.99841	1	0.99985	2897.93	0.95632
1801.44	0.99117	0.99834	1.00002	0.99995	2897.22	0.95637
1800.02	0.99089	0.99828	1	1.00004	2896.5	0.95642
1798.59	0.99056	0.99822	0.99996	1.00011	2895.78	0.95647
1797.17	0.99017	0.99816	0.99988	1.00016	2895.07	0.95651
1795.74	0.98972	0.99813	0.99975	1.00018	2894.35	0.95653
1794.31	0.98921	0.99814	0.99958	1.00016	2893.64	0.95655
1792.89	0.98863	0.99815	0.99936	1.00009	2892.92	0.95655
1791.46	0.98799	0.99807	0.99909	0.99999	2892.21	0.95656
1790.03	0.9873	0.99787	0.99876	0.99986	2891.49	0.95657
1788.61	0.98656	0.99766	0.99837	0.99969	2890.78	0.9566
1787.18	0.98579	0.99751	0.99792	0.99949	2890.06	0.95665
1785.75	0.98498	0.9974	0.9974	0.99923	2889.34	0.95672
1784.33	0.98412	0.99733	0.9968	0.99893	2888.63	0.95681
1782.9	0.98321	0.99727	0.99612	0.99857	2887.91	0.9569
1781.48	0.98224	0.99713	0.99536	0.99815	2887.2	0.957
1780.05	0.98119	0.99684	0.99451	0.99766	2886.48	0.95709
1778.62	0.98007	0.99644	0.99357	0.9971	2885.77	0.95717
1777.2	0.97888	0.99604	0.99252	0.99646	2885.05	0.95724
1775.77	0.9776	0.99569	0.99136	0.99572	2884.34	0.95731
1774.34	0.97623	0.99542	0.99009	0.99488	2883.62	0.95736
1772.92	0.97477	0.99518	0.9887	0.99394	2882.9	0.9574
1771.49	0.9732	0.99487	0.98718	0.99289	2882.19	0.95742
1770.07	0.97151	0.99437	0.98555	0.99174	2881.47	0.95743
1768.64	0.9697	0.9937	0.98378	0.9905	2880.76	0.95743
1767.21	0.9678	0.99298	0.9819	0.98918	2880.04	0.95741
1765.79	0.96581	0.9923	0.97989	0.98778	2879.33	0.95739
1764.36	0.96377	0.99168	0.97776	0.9863	2878.61	0.95736
1762.93	0.96167	0.99107	0.97552	0.98472	2877.9	0.95734
1761.51	0.95954	0.9904	0.97317	0.98305	2877.18	0.95733
1760.08	0.95737	0.98959	0.97072	0.9813	2876.46	0.95733
1758.65	0.9552	0.98861	0.96819	0.97946	2875.75	0.95735
1757.23	0.95303	0.98759	0.96559	0.97755	2875.03	0.95738
1755.8	0.95089	0.98668	0.96293	0.97558	2874.32	0.95743
1754.38	0.94879	0.98587	0.96022	0.97352	2873.6	0.9575
1752.95	0.94848	0.98494	0.95748	0.97139	2872.89	0.95757
1751.52	0.94818	0.98383	0.95471	0.96921	2872.17	0.95763
1750.1	0.94788	0.9827	0.95195	0.96699	2871.46	0.95769
1748.67	0.9476	0.98167	0.94919	0.96475	2870.74	0.95774
1747.24	0.94732	0.98064	0.94646	0.96249	2870.02	0.95779
1745.82	0.94705	0.97962	0.94377	0.96023	2869.31	0.95782
1744.39	0.94678	0.97866	0.94113	0.958	2868.59	0.95786
1742.97	0.94653	0.97771	0.93856	0.95579	2867.88	0.95791
1741.54	0.94628	0.97673	0.93606	0.95362	2867.16	0.95797
1740.11	0.94604	0.97578	0.93365	0.95153	2866.45	0.95804
1738.69	0.94581	0.97486	0.93134	0.94951	2865.73	0.95813
1737.26	0.94558	0.97384	0.92915	0.9476	2865.02	0.95824
1735.83	0.94537	0.97265	0.92708	0.9458	2864.3	0.95835
1734.41	0.94516	0.97148	0.92514	0.94415	2863.59	0.95847
1732.98	0.94496	0.9706	0.92334	0.94264	2862.87	0.95859
1731.55	0.94477	0.97005	0.9217	0.94127	2862.15	0.95869
1730.13	0.94458	0.96967	0.92022	0.94005	2861.44	0.95878
1728.7	0.9444	0.96933	0.9189	0.93898	2860.72	0.95885
1727.28	0.94424	0.96897	0.91776	0.93805	2860.01	0.95891
1725.85	0.94407	0.96859	0.9168	0.93728	2859.29	0.95894
1724.42	0.94392	0.96822	0.91602	0.93665	2858.58	0.95895
1723	0.94378	0.96797	0.91543	0.93614	2857.86	0.95893
1721.57	0.94364	0.96786	0.91502	0.93575	2857.15	0.9589
1720.14	0.94351	0.96772	0.91479	0.93549	2856.43	0.95886
1718.72	0.94339	0.96744	0.91473	0.93535	2855.71	0.95883
1717.29	0.94327	0.96722	0.91485	0.93534	2855	0.95881
1715.87	0.94317	0.96726	0.91513	0.93544	2854.28	0.95879
1714.44	0.94307	0.96745	0.91557	0.93565	2853.57	0.95877
1713.01	0.94298	0.96762	0.91614	0.93598	2852.85	0.95875
1711.59	0.94289	0.96786	0.91685	0.93642	2852.14	0.95874
1710.16	0.94282	0.9682	0.91766	0.93701	2851.42	0.95873
1708.73	0.94306	0.96855	0.91857	0.93772	2850.71	0.95872
1707.31	0.94332	0.96887	0.91957	0.93854	2849.99	0.95873
1705.88	0.94359	0.96918	0.92062	0.93944	2849.27	0.95874
1704.45	0.94387	0.9694	0.92172	0.9404	2848.56	0.95876
1703.03	0.94416	0.96941	0.92284	0.94141	2847.84	0.95879
1701.6	0.94446	0.96937	0.92396	0.94245	2847.13	0.9588
1700.18	0.94477	0.96966	0.92508	0.94352	2846.41	0.95881
1698.75	0.9451	0.97034	0.92616	0.94459	2845.7	0.95881
1697.32	0.94543	0.97111	0.92719	0.94564	2844.98	0.95881
1695.9	0.94578	0.97168	0.92815	0.94664	2844.27	0.9588
1694.47	0.94614	0.97195	0.92901	0.94756	2843.55	0.95878
1693.04	0.94651	0.97199	0.92977	0.94838	2842.83	0.95876
1691.62	0.9469	0.97194	0.9304	0.94908	2842.12	0.95873
1690.19	0.94729	0.97187	0.93087	0.94964	2841.4	0.9587
1688.77	0.9477	0.97171	0.93118	0.95006	2840.69	0.95869
1687.34	0.94812	0.97137	0.93131	0.95033	2839.97	0.95868
1685.91	0.94855	0.97085	0.93123	0.95045	2839.26	0.95868
1684.49	0.94899	0.97025	0.93094	0.95038	2838.54	0.95868
1683.06	0.94944	0.96957	0.93041	0.95009	2837.83	0.95869
1681.63	0.94925	0.96871	0.92964	0.9496	2837.11	0.95868
1680.21	0.94885	0.96759	0.92861	0.94891	2836.39	0.95867
1678.78	0.94823	0.96635	0.92732	0.94805	2835.68	0.95867
1677.35	0.94732	0.96509	0.92577	0.94696	2834.96	0.95867
1675.93	0.94606	0.96364	0.92395	0.94562	2834.25	0.95867
1674.5	0.9444	0.96179	0.92187	0.94399	2833.53	0.95868
1673.08	0.94235	0.95948	0.91954	0.94209	2832.82	0.9587
1671.65	0.93994	0.95675	0.91697	0.93997	2832.1	0.95873
1670.22	0.93722	0.95388	0.91418	0.93769	2831.39	0.95876
1668.8	0.93422	0.95124	0.91118	0.93525	2830.67	0.9588
1667.37	0.93094	0.94887	0.90801	0.9326	2829.95	0.95885
1665.94	0.92743	0.94649	0.90469	0.92976	2829.24	0.9589
1664.52	0.92374	0.94382	0.90125	0.92675	2828.52	0.95895
1663.09	0.91995	0.94097	0.89772	0.92364	2827.81	0.959
1661.66	0.91609	0.93816	0.89413	0.92044	2827.09	0.95905
1660.24	0.91221	0.93551	0.89052	0.91717	2826.38	0.9591
1658.81	0.90839	0.93306	0.88692	0.91389	2825.66	0.95916
1657.39	0.90469	0.93078	0.88336	0.91062	2824.95	0.95921
1655.96	0.90117	0.92859	0.87987	0.90743	2824.23	0.95925
1654.53	0.89788	0.9264	0.87648	0.90437	2823.51	0.95929
1653.11	0.89487	0.92443	0.8732	0.90147	2822.8	0.95933
1651.68	0.89218	0.923	0.87006	0.89875	2822.08	0.95936
1650.25	0.88983	0.92206	0.86708	0.8962	2821.37	0.95939
1648.83	0.88784	0.92131	0.86427	0.89383	2820.65	0.95943
1647.4	0.88622	0.92062	0.86162	0.89165	2819.94	0.95947
1645.98	0.88493	0.92011	0.85916	0.88968	2819.22	0.95951
1644.55	0.88391	0.9199	0.85688	0.88788	2818.51	0.95955
1643.12	0.88312	0.91986	0.85477	0.8862	2817.79	0.95958
1641.7	0.88252	0.91982	0.85284	0.88462	2817.08	0.95961
1640.27	0.88211	0.91974	0.85108	0.88317	2816.36	0.95963
1638.84	0.8819	0.9198	0.84949	0.88186	2815.64	0.95965
1637.42	0.88189	0.92013	0.84805	0.88069	2814.93	0.95966
1635.99	0.88202	0.92076	0.84675	0.87961	2814.21	0.95967
1634.56	0.8822	0.92148	0.8456	0.87854	2813.5	0.95968
1633.14	0.88241	0.92203	0.84458	0.87748	2812.78	0.95968
1631.71	0.8827	0.92248	0.84369	0.87647	2812.07	0.95968
1630.29	0.88313	0.92308	0.84292	0.87555	2811.35	0.95969
1628.86	0.8837	0.92393	0.84226	0.87473	2810.64	0.95971
1627.43	0.88439	0.92486	0.84173	0.87399	2809.92	0.95973
1626.01	0.88519	0.92571	0.8413	0.87333	2809.2	0.95977
1624.58	0.88612	0.92647	0.84098	0.87277	2808.49	0.9598
1623.15	0.88719	0.92718	0.84078	0.87235	2807.77	0.95984
1621.73	0.88844	0.92789	0.84068	0.87206	2807.06	0.95987
1620.3	0.88986	0.92865	0.84068	0.87192	2806.34	0.95992
1618.88	0.89149	0.92964	0.84079	0.8719	2805.63	0.95997
1617.45	0.89335	0.93087	0.841	0.87198	2804.91	0.96003
1616.02	0.89542	0.93216	0.84131	0.87215	2804.2	0.96008
1614.6	0.89767	0.9333	0.84171	0.87241	2803.48	0.96012
1613.17	0.90007	0.93433	0.84221	0.87273	2802.76	0.96014
1611.74	0.90259	0.93538	0.84279	0.87313	2802.05	0.96016
1610.32	0.90521	0.93652	0.84346	0.87359	2801.33	0.96017
1608.89	0.90793	0.93771	0.8442	0.8741	2800.62	0.96016
1607.46	0.91072	0.93893	0.84502	0.87465	2799.9	0.96016
1606.04	0.91357	0.94019	0.8459	0.87524	2799.19	0.96017
1604.61	0.91645	0.94147	0.84684	0.87586	2798.47	0.96018
1603.19	0.91932	0.94263	0.84783	0.87651	2797.76	0.96021
1601.76	0.92214	0.94364	0.84888	0.8772	2797.04	0.96024
1600.33	0.92487	0.94465	0.84996	0.87792	2796.32	0.96027
1598.91	0.92755	0.94581	0.85109	0.87868	2795.61	0.9603
1597.48	0.93017	0.94701	0.85226	0.8795	2794.89	0.96034
1596.05	0.93271	0.94798	0.85345	0.88037	2794.18	0.96038
1594.63	0.93511	0.94866	0.85469	0.88127	2793.46	0.96041
1593.2	0.93733	0.94924	0.85595	0.8822	2792.75	0.96044
1591.78	0.93942	0.94997	0.85725	0.88316	2792.03	0.96048
1590.35	0.94142	0.95085	0.85857	0.88418	2791.32	0.96053
1588.92	0.94335	0.95162	0.85994	0.88526	2790.6	0.96058
1587.5	0.94519	0.9522	0.86133	0.88637	2789.88	0.96064
1586.07	0.94692	0.95272	0.86277	0.8875	2789.17	0.96071
1584.64	0.94856	0.95335	0.86424	0.88865	2788.45	0.96077
1583.22	0.95013	0.95408	0.86575	0.88981	2787.74	0.96084
1581.79	0.95165	0.95485	0.8673	0.89098	2787.02	0.96089
1580.36	0.95312	0.9556	0.86889	0.89218	2786.31	0.96095
1578.94	0.95453	0.95619	0.87053	0.89337	2785.59	0.96099
1577.51	0.95587	0.95651	0.87221	0.89452	2784.88	0.96103
1576.09	0.95709	0.95675	0.87393	0.89561	2784.16	0.96107
1574.66	0.95823	0.9573	0.8757	0.89666	2783.44	0.96111
1573.23	0.95937	0.95816	0.8775	0.89774	2782.73	0.96114
1571.81	0.96054	0.95912	0.87935	0.89891	2782.01	0.96117
1570.38	0.96177	0.96003	0.88123	0.90017	2781.3	0.9612
1568.95	0.96302	0.96086	0.88315	0.90153	2780.58	0.96122
1567.53	0.96429	0.96166	0.8851	0.90299	2779.87	0.96122
1566.1	0.96555	0.96249	0.88708	0.90454	2779.15	0.96121
1564.68	0.96681	0.96336	0.88908	0.90618	2778.44	0.9612
1563.25	0.96806	0.96414	0.89112	0.9079	2777.72	0.96117
1561.82	0.96928	0.96479	0.89317	0.90969	2777	0.96115
1560.4	0.97047	0.96535	0.89524	0.91152	2776.29	0.96114
1558.97	0.97162	0.96595	0.89732	0.91337	2775.57	0.96114
1557.54	0.9728	0.96667	0.89942	0.91524	2774.86	0.96115
1556.12	0.97403	0.96755	0.90154	0.91713	2774.14	0.96118
1554.69	0.97531	0.96858	0.90366	0.91905	2773.43	0.9612
1553.26	0.97663	0.96963	0.90579	0.92098	2772.71	0.96123
1551.84	0.97795	0.9706	0.90793	0.92289	2772	0.96126
1550.41	0.97926	0.97151	0.91007	0.92475	2771.28	0.96129
1548.99	0.98057	0.97241	0.91222	0.92656	2770.57	0.96132
1547.56	0.98185	0.97329	0.91437	0.92832	2769.85	0.96133
1546.13	0.98309	0.97398	0.91652	0.93003	2769.13	0.96135
1544.71	0.98424	0.97442	0.91867	0.93166	2768.42	0.96136
1543.28	0.98529	0.97485	0.92082	0.93319	2767.7	0.96137
1541.85	0.98626	0.97561	0.92296	0.93466	2766.99	0.96138
1540.43	0.98723	0.97666	0.9251	0.93616	2766.27	0.9614
1539	0.98823	0.97766	0.92722	0.93773	2765.56	0.96143
1537.57	0.98925	0.9785	0.92934	0.93935	2764.84	0.96146
1536.15	0.99024	0.97929	0.93143	0.941	2764.13	0.96151
1534.72	0.99118	0.98001	0.9335	0.94269	2763.41	0.96156
1533.3	0.99207	0.98071	0.93555	0.94439	2762.69	0.96161
1531.87	0.99291	0.98145	0.93757	0.94611	2761.98	0.96167
1530.44	0.9937	0.98217	0.93955	0.94785	2761.26	0.96172
1529.02	0.99443	0.98273	0.94149	0.94958	2760.55	0.96177
1527.59	0.99507	0.98307	0.94338	0.95127	2759.83	0.96182
1526.16	0.99562	0.98314	0.94523	0.95288	2759.12	0.96186
1524.74	0.99613	0.9831	0.94701	0.9544	2758.4	0.96189
1523.31	0.99662	0.98343	0.94873	0.95584	2757.69	0.9619
1521.89	0.99715	0.98437	0.95039	0.95724	2756.97	0.96191
1520.46	0.99768	0.9855	0.95197	0.95862	2756.25	0.9619
1519.03	0.99816	0.9863	0.95347	0.95994	2755.54	0.96189
1517.61	0.99855	0.98672	0.95489	0.96116	2754.82	0.96187
1516.18	0.99884	0.98705	0.95623	0.96227	2754.11	0.96184
1514.75	0.99905	0.98746	0.95748	0.96329	2753.39	0.96183
1513.33	0.9992	0.9879	0.95864	0.96425	2752.68	0.96182
1511.9	0.99928	0.98834	0.95972	0.96514	2751.96	0.96181
1510.47	0.99927	0.98871	0.96069	0.96596	2751.25	0.96181
1509.05	0.9992	0.98894	0.96158	0.96672	2750.53	0.96182
1507.62	0.99905	0.98894	0.96238	0.96742	2749.81	0.96183
1506.2	0.99886	0.98885	0.96308	0.96806	2749.1	0.96185
1504.77	0.99864	0.9889	0.9637	0.96866	2748.38	0.96187
1503.34	0.99842	0.98913	0.96423	0.96922	2747.67	0.9619
1501.92	0.9982	0.98938	0.96467	0.96975	2746.95	0.96192
1500.49	0.99794	0.98949	0.96502	0.97023	2746.24	0.96194
1499.06	0.99765	0.98955	0.96529	0.97067	2745.52	0.96195
1497.64	0.99732	0.98961	0.96547	0.97105	2744.81	0.96196
1496.21	0.99694	0.98959	0.96557	0.97138	2744.09	0.96196
1494.79	0.99652	0.98942	0.96558	0.97164	2743.37	0.96198
1493.36	0.99606	0.98904	0.96551	0.97184	2742.66	0.962
1491.93	0.99561	0.98857	0.96534	0.97199	2741.94	0.96204
1490.51	0.99519	0.98828	0.96508	0.9721	2741.23	0.96208
1489.08	0.99481	0.98848	0.96473	0.97222	2740.51	0.96213
1487.65	0.9944	0.98901	0.96428	0.97235	2739.8	0.96218
1486.23	0.99389	0.98943	0.96373	0.97244	2739.08	0.96224
1484.8	0.99321	0.98947	0.96308	0.97247	2738.37	0.96231
1483.37	0.99233	0.98921	0.96234	0.97243	2737.65	0.96239
1481.95	0.99127	0.98892	0.96149	0.97229	2736.93	0.96247
1480.52	0.99003	0.98881	0.96054	0.97207	2736.22	0.96255
1479.1	0.9886	0.98883	0.95949	0.97173	2735.5	0.96262
1477.67	0.98701	0.98865	0.95834	0.97128	2734.79	0.96268
1476.24	0.98525	0.98799	0.95711	0.97072	2734.07	0.96273
1474.82	0.98337	0.98701	0.95579	0.97005	2733.36	0.96276
1473.39	0.98146	0.98615	0.95438	0.96929	2732.64	0.96279
1471.96	0.9796	0.98569	0.9529	0.96846	2731.93	0.96281
1470.54	0.97783	0.98546	0.95135	0.96754	2731.21	0.96282
1469.11	0.97618	0.98518	0.94974	0.96656	2730.49	0.96283
1467.69	0.97466	0.98471	0.94808	0.96551	2729.78	0.96284
1466.26	0.97327	0.98408	0.94636	0.96442	2729.06	0.96285
1464.83	0.97204	0.98344	0.94461	0.96328	2728.35	0.96286
1463.41	0.97097	0.98286	0.94281	0.96211	2727.63	0.96288
1461.98	0.97006	0.9823	0.94099	0.9609	2726.92	0.96292
1460.55	0.96928	0.98167	0.93914	0.95964	2726.2	0.96297
1459.13	0.96862	0.98097	0.93727	0.95834	2725.49	0.96303
1457.7	0.96804	0.98023	0.93538	0.957	2724.77	0.96309
1456.27	0.96748	0.97948	0.93348	0.95562	2724.06	0.96314
1454.85	0.96687	0.97874	0.93157	0.95419	2723.34	0.9632
1453.42	0.96614	0.978	0.92965	0.95271	2722.62	0.96325
1452	0.96527	0.97722	0.92774	0.95118	2721.91	0.9633
1450.57	0.96429	0.97636	0.92582	0.94961	2721.19	0.96335
1449.14	0.96323	0.97545	0.92392	0.94801	2720.48	0.9634
1447.72	0.96209	0.97461	0.92202	0.94638	2719.76	0.96345
1446.29	0.96092	0.97387	0.92015	0.94474	2719.05	0.96349
1444.86	0.95971	0.97311	0.9183	0.94308	2718.33	0.96353
1443.44	0.9585	0.97222	0.91648	0.94144	2717.62	0.96357
1442.01	0.95732	0.97132	0.91469	0.93983	2716.9	0.96362
1440.59	0.95621	0.97067	0.91294	0.93826	2716.18	0.96367
1439.16	0.95518	0.97032	0.91123	0.93674	2715.47	0.96373
1437.73	0.95422	0.96999	0.90957	0.93525	2714.75	0.96379
1436.31	0.95332	0.96948	0.90796	0.9338	2714.04	0.96384
1434.88	0.95246	0.96891	0.9064	0.93241	2713.32	0.9639
1433.45	0.95163	0.96842	0.9049	0.9311	2712.61	0.96394
1432.03	0.95084	0.96804	0.90345	0.92987	2711.89	0.96398
1430.6	0.95008	0.96775	0.90204	0.92871	2711.18	0.96402
1429.17	0.94933	0.9675	0.90069	0.92762	2710.46	0.96405
1427.75	0.94859	0.96726	0.89938	0.92658	2709.74	0.96409
1426.32	0.94786	0.96702	0.89812	0.92559	2709.03	0.96413
1424.9	0.94712	0.96675	0.89688	0.92464	2708.31	0.96417
1423.47	0.9464	0.96642	0.89568	0.92371	2707.6	0.9642
1422.04	0.9457	0.96606	0.89449	0.9228	2706.88	0.96423
1420.62	0.94501	0.96579	0.89331	0.92189	2706.17	0.96427
1419.19	0.94436	0.96566	0.89214	0.92093	2705.45	0.96431
1417.76	0.94373	0.96556	0.89096	0.91991	2704.74	0.96435
1416.34	0.94315	0.96532	0.88976	0.91882	2704.02	0.96439
1414.91	0.94262	0.96497	0.88854	0.91766	2703.3	0.96444
1413.48	0.94214	0.96459	0.8873	0.91646	2702.59	0.96448
1412.06	0.9417	0.96427	0.88601	0.91522	2701.87	0.96452
1410.63	0.94131	0.96401	0.88469	0.91398	2701.16	0.96455
1409.21	0.94094	0.96376	0.88333	0.91275	2700.44	0.96459
1407.78	0.94057	0.96344	0.88193	0.91157	2699.73	0.96462
1406.35	0.94018	0.96303	0.88049	0.91046	2699.01	0.96466
1404.93	0.93974	0.96254	0.87903	0.90943	2698.3	0.96469
1403.5	0.93925	0.96203	0.87754	0.9085	2697.58	0.96472
1402.07	0.93874	0.96155	0.87605	0.90765	2696.86	0.96476
1400.65	0.93822	0.96106	0.87457	0.90687	2696.15	0.9648
1399.22	0.93773	0.96036	0.87312	0.90613	2695.43	0.96484
1397.8	0.93726	0.95941	0.87172	0.90544	2694.72	0.96489
1396.37	0.93681	0.95831	0.8704	0.90483	2694	0.96494
1394.94	0.93638	0.95721	0.86917	0.90432	2693.29	0.965
1393.52	0.93597	0.9562	0.86806	0.90389	2692.57	0.96506
1392.09	0.93561	0.95529	0.8671	0.90355	2691.86	0.96512
1390.66	0.93532	0.95453	0.86631	0.90329	2691.14	0.96518
1389.24	0.93511	0.95398	0.86571	0.90309	2690.42	0.96524
1387.81	0.93499	0.95367	0.8653	0.90294	2689.71	0.96529
1386.38	0.93497	0.95354	0.86511	0.90283	2688.99	0.96535
1384.96	0.93503	0.95353	0.86513	0.90275	2688.28	0.96541
1383.53	0.93516	0.95365	0.86538	0.9027	2687.56	0.96546
1382.11	0.93538	0.9539	0.86583	0.9027	2686.85	0.9655
1380.68	0.93568	0.95431	0.86649	0.90275	2686.13	0.96554
1379.25	0.93606	0.95492	0.86734	0.90287	2685.42	0.96557
1377.83	0.93652	0.95578	0.86836	0.90308	2684.7	0.9656
1376.4	0.93703	0.95683	0.86952	0.90339	2683.98	0.96563
1374.97	0.93758	0.95797	0.87081	0.90382	2683.27	0.96566
1373.55	0.93815	0.95909	0.87219	0.90435	2682.55	0.96568
1372.12	0.93872	0.96018	0.87363	0.90496	2681.84	0.96571
1370.7	0.9393	0.9613	0.87511	0.90562	2681.12	0.96573
1369.27	0.93988	0.96236	0.8766	0.90628	2680.41	0.96576
1367.84	0.94048	0.96322	0.87808	0.90689	2679.69	0.96578
1366.42	0.94106	0.96381	0.87952	0.90744	2678.98	0.96581
1364.99	0.9416	0.96418	0.88091	0.90791	2678.26	0.96584
1363.56	0.94208	0.96446	0.88224	0.90831	2677.55	0.96586
1362.14	0.94248	0.96471	0.88349	0.90864	2676.83	0.96589
1360.71	0.9428	0.96494	0.88466	0.90891	2676.11	0.96592
1359.28	0.94305	0.9651	0.88574	0.9091	2675.4	0.96595
1357.86	0.94326	0.96522	0.88675	0.90923	2674.68	0.96598
1356.43	0.94345	0.96536	0.88768	0.90931	2673.97	0.966
1355.01	0.94366	0.96556	0.88854	0.90938	2673.25	0.96604
1353.58	0.94391	0.96579	0.88933	0.90947	2672.54	0.96608
1352.15	0.94419	0.96602	0.89008	0.90959	2671.82	0.96612
1350.73	0.94451	0.96625	0.89078	0.90978	2671.11	0.96616
1349.3	0.94487	0.96646	0.89144	0.91003	2670.39	0.9662
1347.87	0.94525	0.96665	0.89209	0.91037	2669.67	0.96623
1346.45	0.94564	0.96686	0.89271	0.91079	2668.96	0.96627
1345.02	0.94604	0.96714	0.89333	0.91128	2668.24	0.96631
1343.6	0.94644	0.96745	0.89395	0.91184	2667.53	0.96634
1342.17	0.9468	0.96772	0.89457	0.91245	2666.81	0.96637
1340.74	0.94713	0.96793	0.8952	0.9131	2666.1	0.9664
1339.32	0.94741	0.96809	0.89584	0.91375	2665.38	0.96642
1337.89	0.94765	0.96823	0.89649	0.91439	2664.67	0.96644
1336.46	0.94788	0.96836	0.89715	0.915	2663.95	0.96646
1335.04	0.94809	0.96851	0.89782	0.91557	2663.23	0.96649
1333.61	0.94831	0.96868	0.89849	0.91608	2662.52	0.96652
1332.18	0.94856	0.96888	0.89917	0.91653	2661.8	0.96656
1330.76	0.94885	0.96911	0.89985	0.91691	2661.09	0.9666
1329.33	0.9492	0.96938	0.90053	0.91723	2660.37	0.96664
1327.91	0.94958	0.96966	0.9012	0.9175	2659.66	0.96669
1326.48	0.94999	0.96993	0.90185	0.91772	2658.94	0.96673
1325.05	0.95042	0.97016	0.9025	0.91792	2658.23	0.96678
1323.63	0.95084	0.97038	0.90312	0.9181	2657.51	0.96682
1322.2	0.95125	0.97064	0.90372	0.91829	2656.79	0.96686
1320.77	0.95163	0.9709	0.90429	0.91851	2656.08	0.9669
1319.35	0.95196	0.97113	0.90483	0.91876	2655.36	0.96694
1317.92	0.95223	0.97129	0.90534	0.91907	2654.65	0.96698
1316.5	0.95244	0.97139	0.90583	0.91943	2653.93	0.96702
1315.07	0.95257	0.97146	0.90628	0.91986	2653.22	0.96705
1313.64	0.95265	0.97153	0.9067	0.92036	2652.5	0.96709
1312.22	0.95268	0.9716	0.90709	0.92091	2651.79	0.96712
1310.79	0.95268	0.97168	0.90745	0.92152	2651.07	0.96716
1309.36	0.95265	0.97177	0.90778	0.92214	2650.35	0.9672
1307.94	0.95262	0.97185	0.90809	0.92277	2649.64	0.96723
1306.51	0.95258	0.97193	0.90837	0.92337	2648.92	0.96727
1305.08	0.95253	0.97199	0.90864	0.92391	2648.21	0.96731
1303.66	0.95247	0.97204	0.90889	0.92437	2647.49	0.96734
1302.23	0.95242	0.9721	0.90912	0.92471	2646.78	0.96737
1300.81	0.95235	0.97216	0.90933	0.92493	2646.06	0.96739
1299.38	0.95228	0.97219	0.90953	0.92502	2645.35	0.96741
1297.95	0.95219	0.97219	0.90972	0.92499	2644.63	0.96743
1296.53	0.95208	0.97215	0.90989	0.92485	2643.91	0.96745
1295.1	0.95195	0.97212	0.91006	0.92464	2643.2	0.96747
1293.67	0.9518	0.97207	0.9102	0.92439	2642.48	0.96749
1292.25	0.95163	0.97201	0.91033	0.92415	2641.77	0.9675
1290.82	0.95144	0.97194	0.91045	0.92395	2641.05	0.96752
1289.39	0.95125	0.97186	0.91055	0.92381	2640.34	0.96754
1287.97	0.95108	0.97179	0.91063	0.92376	2639.62	0.96757
1286.54	0.95093	0.97173	0.91069	0.92382	2638.91	0.96761
1285.12	0.95081	0.97168	0.91072	0.92398	2638.19	0.96765
1283.69	0.95072	0.97165	0.91073	0.92423	2637.47	0.96769
1282.26	0.95068	0.97162	0.91072	0.92458	2636.76	0.96774
1280.84	0.95067	0.97161	0.91068	0.92497	2636.04	0.96779
1279.41	0.9507	0.9716	0.91062	0.9254	2635.33	0.96783
1277.98	0.95077	0.9716	0.91054	0.92582	2634.61	0.96787
1276.56	0.95086	0.97159	0.91043	0.9262	2633.9	0.96791
1275.13	0.95097	0.97159	0.9103	0.9265	2633.18	0.96794
1273.71	0.95108	0.97156	0.91015	0.92671	2632.47	0.96797
1272.28	0.95119	0.97152	0.90999	0.92681	2631.75	0.96799
1270.85	0.95127	0.97145	0.90981	0.92679	2631.04	0.968
1269.43	0.95132	0.97135	0.90962	0.92666	2630.32	0.96802
1268	0.95134	0.97122	0.90943	0.92641	2629.6	0.96804
1266.57	0.95132	0.97105	0.90924	0.92609	2628.89	0.96806
1265.15	0.95126	0.97086	0.90906	0.92571	2628.17	0.96808
1263.72	0.95115	0.97064	0.90888	0.92532	2627.46	0.96811
1262.29	0.951	0.97043	0.90872	0.92495	2626.74	0.96814
1260.87	0.95081	0.97022	0.90858	0.92464	2626.03	0.96818
1259.44	0.9506	0.97003	0.90847	0.92443	2625.31	0.96821
1258.02	0.95037	0.96986	0.90838	0.92435	2624.6	0.96824
1256.59	0.95016	0.96972	0.90833	0.9244	2623.88	0.96827
1255.16	0.94996	0.96962	0.90831	0.92459	2623.16	0.9683
1253.74	0.94979	0.96956	0.90834	0.92489	2622.45	0.96833
1252.31	0.94965	0.96954	0.9084	0.92528	2621.73	0.96835
1250.88	0.94951	0.96956	0.90851	0.92573	2621.02	0.96837
1249.46	0.94938	0.96961	0.90866	0.92621	2620.3	0.96839
1248.03	0.94922	0.96969	0.90885	0.92668	2619.59	0.9684
1246.61	0.94902	0.96979	0.90908	0.9271	2618.87	0.96842
1245.18	0.94878	0.96992	0.90936	0.92746	2618.16	0.96843
1243.75	0.94849	0.97006	0.90967	0.92773	2617.44	0.96845
1242.33	0.94814	0.97023	0.91001	0.92793	2616.72	0.96847
1240.9	0.94773	0.9704	0.91039	0.92805	2616.01	0.96849
1239.47	0.94725	0.97058	0.9108	0.92811	2615.29	0.96853
1238.05	0.94674	0.97075	0.91124	0.92815	2614.58	0.96858
1236.62	0.9462	0.97094	0.91169	0.92818	2613.86	0.96863
1235.19	0.94567	0.97113	0.91217	0.92825	2613.15	0.96868
1233.77	0.94515	0.97134	0.91267	0.92838	2612.43	0.96873
1232.34	0.94466	0.97155	0.91317	0.92859	2611.72	0.96878
1230.92	0.94421	0.97177	0.91369	0.92892	2611	0.96883
1229.49	0.9438	0.97199	0.91422	0.92935	2610.28	0.96887
1228.06	0.94344	0.97222	0.91476	0.9299	2609.57	0.96891
1226.64	0.94315	0.97244	0.9153	0.93055	2608.85	0.96894
1225.21	0.94293	0.97265	0.91584	0.93126	2608.14	0.96897
1223.78	0.94281	0.97284	0.91639	0.93202	2607.42	0.96899
1222.36	0.94279	0.97301	0.91693	0.93278	2606.71	0.96901
1220.93	0.94287	0.97316	0.91748	0.93353	2605.99	0.96903
1219.51	0.94305	0.9733	0.91802	0.93422	2605.28	0.96905
1218.08	0.94333	0.97344	0.91857	0.93485	2604.56	0.96907
1216.65	0.9437	0.97359	0.91911	0.9354	2603.84	0.9691
1215.23	0.94415	0.97376	0.91965	0.93586	2603.13	0.96913
1213.8	0.94467	0.97394	0.92018	0.93624	2602.41	0.96916
1212.37	0.94522	0.97415	0.92071	0.93654	2601.7	0.96919
1210.95	0.9458	0.97437	0.92124	0.93679	2600.98	0.96924
1209.52	0.94639	0.9746	0.92176	0.93699	2600.27	0.96927
1208.09	0.94695	0.97483	0.92227	0.93718	2599.55	0.96931
1206.67	0.94746	0.97504	0.92278	0.93738	2598.84	0.96935
1205.24	0.94793	0.97523	0.92327	0.93759	2598.12	0.96938
1203.82	0.94834	0.9754	0.92376	0.93784	2597.4	0.96941
1202.39	0.94869	0.97553	0.92424	0.93814	2596.69	0.96943
1200.96	0.949	0.97564	0.92471	0.93852	2595.97	0.96945
1199.54	0.94927	0.97573	0.92516	0.93897	2595.26	0.96947
1198.11	0.94951	0.97581	0.9256	0.9395	2594.54	0.96949
1196.68	0.94973	0.9759	0.92603	0.9401	2593.83	0.9695
1195.26	0.94993	0.976	0.92644	0.94074	2593.11	0.96952
1193.83	0.95014	0.97611	0.92684	0.9414	2592.4	0.96954
1192.41	0.95036	0.97623	0.92722	0.94206	2591.68	0.96956
1190.98	0.9506	0.97636	0.92759	0.94269	2590.96	0.9696
1189.55	0.95087	0.97649	0.92794	0.94325	2590.25	0.96963
1188.13	0.95114	0.97661	0.92828	0.94373	2589.53	0.96967
1186.7	0.95142	0.97671	0.92861	0.94409	2588.82	0.96971
1185.27	0.95169	0.97679	0.92892	0.94433	2588.1	0.96975
1183.85	0.95194	0.97684	0.92922	0.94444	2587.39	0.96978
1182.42	0.95218	0.97686	0.92951	0.94444	2586.67	0.96981
1180.99	0.95239	0.97686	0.92979	0.94436	2585.96	0.96985
1179.57	0.95258	0.97684	0.93006	0.94423	2585.24	0.96988
1178.14	0.95276	0.97682	0.93031	0.94408	2584.53	0.9699
1176.72	0.95293	0.97681	0.93056	0.94395	2583.81	0.96993
1175.29	0.95311	0.97683	0.93079	0.94388	2583.09	0.96996
1173.86	0.9533	0.97687	0.93101	0.9439	2582.38	0.96998
1172.44	0.9535	0.97695	0.93122	0.94404	2581.66	0.97001
1171.01	0.95372	0.97706	0.93142	0.9443	2580.95	0.97003
1169.58	0.95396	0.97719	0.9316	0.94468	2580.23	0.97006
1168.16	0.95422	0.97735	0.93177	0.94516	2579.52	0.97009
1166.73	0.95447	0.97752	0.93192	0.94571	2578.8	0.97012
1165.3	0.95472	0.9777	0.93206	0.94629	2578.09	0.97015
1163.88	0.95495	0.97786	0.93218	0.94685	2577.37	0.97017
1162.45	0.95516	0.978	0.93229	0.94737	2576.65	0.97019
1161.03	0.95535	0.97813	0.93238	0.9478	2575.94	0.97021
1159.6	0.9555	0.97824	0.93245	0.94811	2575.22	0.97023
1158.17	0.95563	0.97834	0.93252	0.94828	2574.51	0.97025
1156.75	0.95572	0.97842	0.93256	0.94831	2573.79	0.97028
1155.32	0.95578	0.97851	0.9326	0.94821	2573.08	0.9703
1153.89	0.9558	0.97859	0.93263	0.94798	2572.36	0.97033
1152.47	0.95579	0.97868	0.93264	0.94766	2571.65	0.97036
1151.04	0.95576	0.97876	0.93265	0.94726	2570.93	0.97039
1149.62	0.95569	0.97884	0.93265	0.94684	2570.21	0.97043
1148.19	0.95559	0.97891	0.93264	0.94644	2569.5	0.97047
[truncated: 3,049 more rows]

## Sheet: FIG1(b)
	GC0		GO		GC50		GC75		GC25
5.00657	1942	5.00647	2090	5.00132	1773	5.0009	2798	5.01246	1356
5.0197	1960	5.0196	2240	5.01445	1787	5.01403	2986	5.02559	1416
5.03283	1913	5.03273	2191	5.02758	1707	5.02716	2772	5.03872	1374
5.04596	1904	5.04586	2185	5.04071	1767	5.04029	2824	5.05185	1330
5.05909	1934	5.05899	2182	5.05384	1700	5.05342	2922	5.06498	1407
5.07222	1996	5.07212	2184	5.06697	1699	5.06655	2934	5.07811	1358
5.08535	1905	5.08525	2167	5.0801	1770	5.07968	2796	5.09124	1365
5.09848	1910	5.09838	2143	5.09323	1768	5.09281	2938	5.10437	1411
5.11161	1977	5.11151	2095	5.10636	1727	5.10594	2884	5.1175	1418
5.12474	1884	5.12464	2199	5.11949	1801	5.11907	2908	5.13063	1363
5.13787	1817	5.13777	2105	5.13262	1822	5.1322	2810	5.14376	1358
5.151	1948	5.1509	2160	5.14575	1705	5.14533	2906	5.15689	1402
5.16413	1865	5.16403	2102	5.15888	1656	5.15846	2870	5.17002	1292
5.17726	1853	5.17716	2132	5.17201	1733	5.17159	2814	5.18315	1287
5.19039	1906	5.19029	2129	5.18514	1683	5.18472	2938	5.19628	1263
5.20352	1945	5.20342	2210	5.19827	1759	5.19785	2804	5.20941	1360
5.21665	1989	5.21655	2181	5.2114	1661	5.21098	2840	5.22254	1333
5.22978	1964	5.22968	2269	5.22453	1756	5.22411	2814	5.23567	1299
5.24291	1899	5.24281	2246	5.23766	1734	5.23724	2926	5.2488	1317
5.25604	1965	5.25594	2179	5.25079	1696	5.25037	2926	5.26193	1326
5.26917	1992	5.26907	2193	5.26392	1680	5.2635	2990	5.27506	1382
5.2823	1883	5.2822	2233	5.27705	1808	5.27663	2952	5.28819	1398
5.29543	1936	5.29533	2257	5.29018	1662	5.28976	2688	5.30132	1364
5.30856	1910	5.30846	2127	5.30332	1716	5.30289	2964	5.31445	1346
5.32169	1815	5.3216	2096	5.31645	1694	5.31602	2930	5.32758	1309
5.33482	1748	5.33473	2099	5.32958	1659	5.32915	2920	5.34072	1248
5.34795	1747	5.34786	2032	5.34271	1719	5.34228	2782	5.35385	1361
5.36108	1830	5.36099	1923	5.35584	1665	5.35541	2966	5.36698	1397
5.37421	1649	5.37412	1928	5.36897	1646	5.36854	2812	5.38011	1306
5.38734	1630	5.38725	1929	5.3821	1648	5.38167	2954	5.39324	1323
5.40047	1583	5.40038	1851	5.39523	1731	5.3948	2682	5.40637	1315
5.4136	1532	5.41351	1873	5.40836	1753	5.40793	2872	5.4195	1351
5.42673	1661	5.42664	1898	5.42149	1633	5.42107	3028	5.43263	1284
5.43986	1587	5.43977	1767	5.43462	1677	5.4342	2844	5.44576	1302
5.45299	1578	5.4529	1839	5.44775	1612	5.44733	2892	5.45889	1336
5.46613	1680	5.46603	1836	5.46088	1711	5.46046	2856	5.47202	1317
5.47926	1622	5.47916	1846	5.47401	1639	5.47359	2908	5.48515	1347
5.49239	1569	5.49229	1695	5.48714	1592	5.48672	2882	5.49828	1332
5.50552	1611	5.50542	1831	5.50027	1707	5.49985	2876	5.51141	1403
5.51865	1595	5.51855	1895	5.5134	1691	5.51298	2840	5.52454	1318
5.53178	1600	5.53168	1752	5.52653	1733	5.52611	2696	5.53767	1287
5.54491	1604	5.54481	1819	5.53966	1662	5.53924	2852	5.5508	1302
5.55804	1583	5.55794	1847	5.55279	1696	5.55237	2802	5.56393	1275
5.57117	1549	5.57107	1847	5.56592	1701	5.5655	2888	5.57706	1277
5.5843	1611	5.5842	1852	5.57905	1690	5.57863	2874	5.59019	1356
5.59743	1521	5.59733	1757	5.59218	1616	5.59176	2976	5.60332	1294
5.61056	1494	5.61046	1781	5.60531	1680	5.60489	2844	5.61645	1251
5.62369	1621	5.62359	1934	5.61844	1661	5.61802	2906	5.62958	1303
5.63682	1518	5.63672	1848	5.63157	1714	5.63115	2880	5.64271	1369
5.64995	1579	5.64985	1763	5.6447	1654	5.64428	2822	5.65584	1287
5.66308	1539	5.66298	1718	5.65783	1588	5.65741	2882	5.66897	1310
5.67621	1539	5.67611	1718	5.67096	1624	5.67054	2930	5.6821	1237
5.68934	1539	5.68924	1837	5.68409	1695	5.68367	2858	5.69523	1329
5.70247	1528	5.70237	1742	5.69722	1685	5.6968	2762	5.70836	1306
5.7156	1593	5.7155	1843	5.71035	1638	5.70993	2844	5.72149	1275
5.72873	1482	5.72863	1718	5.72348	1690	5.72306	2730	5.73462	1304
5.74186	1497	5.74176	1833	5.73661	1635	5.73619	2874	5.74775	1296
5.75499	1529	5.75489	1754	5.74974	1668	5.74932	2850	5.76088	1248
5.76812	1568	5.76802	1818	5.76288	1764	5.76245	2778	5.77401	1315
5.78125	1459	5.78116	1766	5.77601	1627	5.77558	2810	5.78714	1268
5.79438	1510	5.79429	1783	5.78914	1719	5.78871	2924	5.80027	1349
5.80751	1470	5.80742	1770	5.80227	1640	5.80184	2826	5.81341	1364
5.82064	1556	5.82055	1704	5.8154	1633	5.81497	2926	5.82654	1264
5.83377	1549	5.83368	1732	5.82853	1626	5.8281	2846	5.83967	1270
5.8469	1494	5.84681	1769	5.84166	1624	5.84123	2920	5.8528	1293
5.86003	1491	5.85994	1809	5.85479	1657	5.85436	2794	5.86593	1367
5.87316	1511	5.87307	1741	5.86792	1667	5.86749	2874	5.87906	1247
5.88629	1456	5.8862	1800	5.88105	1653	5.88063	2908	5.89219	1289
5.89942	1491	5.89933	1714	5.89418	1710	5.89376	2860	5.90532	1302
5.91255	1491	5.91246	1730	5.90731	1658	5.90689	2868	5.91845	1337
5.92568	1450	5.92559	1723	5.92044	1689	5.92002	2894	5.93158	1258
5.93882	1485	5.93872	1823	5.93357	1733	5.93315	2786	5.94471	1320
5.95195	1540	5.95185	1784	5.9467	1639	5.94628	2752	5.95784	1211
5.96508	1588	5.96498	1769	5.95983	1609	5.95941	2922	5.97097	1250
5.97821	1526	5.97811	1787	5.97296	1727	5.97254	2794	5.9841	1294
5.99134	1496	5.99124	1818	5.98609	1664	5.98567	2866	5.99723	1238
6.00447	1409	6.00437	1733	5.99922	1688	5.9988	2838	6.01036	1266
6.0176	1461	6.0175	1744	6.01235	1728	6.01193	2922	6.02349	1293
6.03073	1545	6.03063	1760	6.02548	1655	6.02506	2844	6.03662	1253
6.04386	1525	6.04376	1779	6.03861	1635	6.03819	2968	6.04975	1284
6.05699	1513	6.05689	1769	6.05174	1710	6.05132	2842	6.06288	1264
6.07012	1532	6.07002	1698	6.06487	1746	6.06445	2826	6.07601	1265
6.08325	1526	6.08315	1776	6.078	1696	6.07758	2846	6.08914	1254
6.09638	1475	6.09628	1742	6.09113	1662	6.09071	2834	6.10227	1357
6.10951	1546	6.10941	1708	6.10426	1646	6.10384	2830	6.1154	1294
6.12264	1491	6.12254	1803	6.11739	1669	6.11697	2912	6.12853	1257
6.13577	1551	6.13567	1702	6.13052	1656	6.1301	3120	6.14166	1172
6.1489	1465	6.1488	1792	6.14365	1690	6.14323	2788	6.15479	1296
6.16203	1442	6.16193	1678	6.15678	1603	6.15636	2886	6.16792	1222
6.17516	1476	6.17506	1706	6.16991	1628	6.16949	2832	6.18105	1288
6.18829	1477	6.18819	1729	6.18304	1615	6.18262	2982	6.19418	1328
6.20142	1437	6.20132	1746	6.19617	1662	6.19575	2886	6.20731	1239
6.21455	1374	6.21445	1748	6.2093	1646	6.20888	2938	6.22044	1231
6.22768	1461	6.22758	1717	6.22243	1632	6.22201	2950	6.23357	1225
6.24081	1480	6.24072	1688	6.23557	1692	6.23514	3018	6.2467	1212
6.25394	1468	6.25385	1735	6.2487	1729	6.24827	2850	6.25983	1192
6.26707	1460	6.26698	1706	6.26183	1661	6.2614	2894	6.27297	1254
6.2802	1479	6.28011	1775	6.27496	1602	6.27453	2866	6.2861	1280
6.29333	1467	6.29324	1731	6.28809	1658	6.28766	2946	6.29923	1264
6.30646	1448	6.30637	1731	6.30122	1665	6.30079	2900	6.31236	1281
6.31959	1435	6.3195	1749	6.31435	1591	6.31392	2848	6.32549	1234
6.33272	1467	6.33263	1720	6.32748	1656	6.32705	2776	6.33862	1272
6.34585	1432	6.34576	1699	6.34061	1654	6.34018	2894	6.35175	1288
6.35898	1455	6.35889	1751	6.35374	1624	6.35332	2884	6.36488	1236
6.37211	1500	6.37202	1756	6.36687	1703	6.36645	2840	6.37801	1297
6.38524	1461	6.38515	1701	6.38	1692	6.37958	2968	6.39114	1363
6.39838	1413	6.39828	1698	6.39313	1654	6.39271	2970	6.40427	1240
6.41151	1481	6.41141	1717	6.40626	1684	6.40584	2996	6.4174	1247
6.42464	1490	6.42454	1755	6.41939	1639	6.41897	2884	6.43053	1272
6.43777	1446	6.43767	1739	6.43252	1657	6.4321	2934	6.44366	1208
6.4509	1399	6.4508	1757	6.44565	1663	6.44523	3058	6.45679	1303
6.46403	1493	6.46393	1697	6.45878	1654	6.45836	3010	6.46992	1285
6.47716	1386	6.47706	1674	6.47191	1687	6.47149	2908	6.48305	1273
6.49029	1412	6.49019	1682	6.48504	1628	6.48462	2992	6.49618	1302
6.50342	1461	6.50332	1705	6.49817	1671	6.49775	2974	6.50931	1327
6.51655	1467	6.51645	1809	6.5113	1640	6.51088	2922	6.52244	1300
6.52968	1398	6.52958	1724	6.52443	1756	6.52401	2898	6.53557	1260
6.54281	1469	6.54271	1706	6.53756	1641	6.53714	2896	6.5487	1173
6.55594	1442	6.55584	1704	6.55069	1633	6.55027	2936	6.56183	1242
6.56907	1454	6.56897	1731	6.56382	1765	6.5634	2994	6.57496	1305
6.5822	1405	6.5821	1666	6.57695	1805	6.57653	2880	6.58809	1274
6.59533	1453	6.59523	1700	6.59008	1705	6.58966	2900	6.60122	1250
6.60846	1435	6.60836	1711	6.60321	1771	6.60279	3044	6.61435	1196
6.62159	1407	6.62149	1700	6.61634	1607	6.61592	2906	6.62748	1265
6.63472	1469	6.63462	1764	6.62947	1767	6.62905	2866	6.64061	1236
6.64785	1402	6.64775	1738	6.6426	1660	6.64218	2988	6.65374	1278
6.66098	1420	6.66088	1670	6.65573	1684	6.65531	2938	6.66687	1219
6.67411	1407	6.67401	1772	6.66886	1768	6.66844	3014	6.68	1234
6.68724	1463	6.68714	1815	6.68199	1729	6.68157	2968	6.69313	1326
6.70037	1463	6.70027	1727	6.69513	1643	6.6947	3010	6.70626	1271
6.7135	1495	6.71341	1686	6.70826	1682	6.70783	3016	6.71939	1295
6.72663	1476	6.72654	1771	6.72139	1721	6.72096	2890	6.73252	1225
6.73976	1344	6.73967	1818	6.73452	1716	6.73409	2960	6.74566	1242
6.75289	1482	6.7528	1743	6.74765	1788	6.74722	2964	6.75879	1332
6.76602	1465	6.76593	1706	6.76078	1798	6.76035	2950	6.77192	1283
6.77915	1460	6.77906	1772	6.77391	1695	6.77348	2996	6.78505	1293
6.79228	1391	6.79219	1701	6.78704	1701	6.78662	3022	6.79818	1270
6.80541	1483	6.80532	1688	6.80017	1705	6.79975	2956	6.81131	1286
6.81854	1406	6.81845	1776	6.8133	1738	6.81288	2936	6.82444	1258
6.83167	1477	6.83158	1685	6.82643	1713	6.82601	3042	6.83757	1272
6.8448	1341	6.84471	1781	6.83956	1703	6.83914	2972	6.8507	1272
6.85793	1436	6.85784	1662	6.85269	1764	6.85227	3112	6.86383	1253
6.87107	1514	6.87097	1766	6.86582	1749	6.8654	2992	6.87696	1233
6.8842	1422	6.8841	1747	6.87895	1732	6.87853	3020	6.89009	1264
6.89733	1446	6.89723	1652	6.89208	1734	6.89166	3054	6.90322	1234
6.91046	1428	6.91036	1763	6.90521	1658	6.90479	3214	6.91635	1267
6.92359	1454	6.92349	1820	6.91834	1749	6.91792	3094	6.92948	1193
6.93672	1441	6.93662	1779	6.93147	1785	6.93105	3128	6.94261	1251
6.94985	1438	6.94975	1691	6.9446	1709	6.94418	3066	6.95574	1246
6.96298	1420	6.96288	1711	6.95773	1742	6.95731	2970	6.96887	1276
6.97611	1348	6.97601	1764	6.97086	1742	6.97044	2958	6.982	1249
6.98924	1426	6.98914	1770	6.98399	1764	6.98357	3070	6.99513	1154
7.00237	1401	7.00227	1757	6.99712	1706	6.9967	3096	7.00826	1258
7.0155	1444	7.0154	1789	7.01025	1724	7.00983	3128	7.02139	1251
7.02863	1437	7.02853	1845	7.02338	1758	7.02296	3060	7.03452	1197
7.04176	1488	7.04166	1786	7.03651	1737	7.03609	3148	7.04765	1287
7.05489	1422	7.05479	1726	7.04964	1717	7.04922	3052	7.06078	1245
7.06802	1453	7.06792	1757	7.06277	1740	7.06235	3124	7.07391	1283
7.08115	1440	7.08105	1734	7.0759	1723	7.07548	3014	7.08704	1286
7.09428	1411	7.09418	1795	7.08903	1795	7.08861	3312	7.10017	1306
7.10741	1441	7.10731	1766	7.10216	1857	7.10174	3124	7.1133	1275
7.12054	1465	7.12044	1690	7.11529	1751	7.11487	3170	7.12643	1286
7.13367	1429	7.13357	1673	7.12842	1781	7.128	3174	7.13956	1254
7.1468	1381	7.1467	1777	7.14155	1761	7.14113	3166	7.15269	1247
7.15993	1422	7.15983	1776	7.15469	1821	7.15426	3138	7.16582	1309
7.17306	1365	7.17297	1807	7.16782	1763	7.16739	3140	7.17895	1302
7.18619	1437	7.1861	1758	7.18095	1806	7.18052	3196	7.19208	1240
7.19932	1425	7.19923	1732	7.19408	1788	7.19365	3208	7.20522	1234
7.21245	1389	7.21236	1846	7.20721	1784	7.20678	3196	7.21835	1375
7.22558	1405	7.22549	1768	7.22034	1707	7.21991	3194	7.23148	1299
7.23871	1462	7.23862	1779	7.23347	1857	7.23304	3122	7.24461	1282
7.25184	1413	7.25175	1752	7.2466	1796	7.24617	3184	7.25774	1297
7.26497	1463	7.26488	1749	7.25973	1785	7.2593	3220	7.27087	1269
7.2781	1423	7.27801	1816	7.27286	1804	7.27243	3144	7.284	1228
7.29123	1460	7.29114	1776	7.28599	1812	7.28557	3166	7.29713	1288
7.30436	1397	7.30427	1775	7.29912	1832	7.2987	3054	7.31026	1247
7.31749	1437	7.3174	1826	7.31225	1793	7.31183	3090	7.32339	1244
7.33063	1454	7.33053	1728	7.32538	1806	7.32496	3294	7.33652	1215
7.34376	1430	7.34366	1797	7.33851	1823	7.33809	3128	7.34965	1214
7.35689	1434	7.35679	1765	7.35164	1808	7.35122	3204	7.36278	1263
7.37002	1447	7.36992	1797	7.36477	1837	7.36435	3318	7.37591	1256
7.38315	1393	7.38305	1763	7.3779	1780	7.37748	3354	7.38904	1290
7.39628	1376	7.39618	1770	7.39103	1823	7.39061	3080	7.40217	1263
7.40941	1461	7.40931	1763	7.40416	1844	7.40374	3200	7.4153	1288
7.42254	1397	7.42244	1862	7.41729	1784	7.41687	3222	7.42843	1278
7.43567	1433	7.43557	1854	7.43042	1789	7.43	3312	7.44156	1272
7.4488	1419	7.4487	1778	7.44355	1756	7.44313	3296	7.45469	1291
7.46193	1461	7.46183	1823	7.45668	1902	7.45626	3356	7.46782	1298
7.47506	1422	7.47496	1755	7.46981	1896	7.46939	3268	7.48095	1219
7.48819	1484	7.48809	1830	7.48294	1843	7.48252	3366	7.49408	1250
7.50132	1421	7.50122	1805	7.49607	1898	7.49565	3270	7.50721	1310
7.51445	1413	7.51435	1907	7.5092	1791	7.50878	3280	7.52034	1325
7.52758	1423	7.52748	1779	7.52233	1900	7.52191	3316	7.53347	1296
7.54071	1417	7.54061	1796	7.53546	1834	7.53504	3348	7.5466	1277
7.55384	1415	7.55374	1833	7.54859	1850	7.54817	3348	7.55973	1246
7.56697	1456	7.56687	1830	7.56172	1873	7.5613	3396	7.57286	1303
7.5801	1560	7.58	1866	7.57485	1926	7.57443	3404	7.58599	1307
7.59323	1394	7.59313	1808	7.58799	1942	7.58756	3394	7.59912	1301
7.60636	1443	7.60626	1868	7.60112	1901	7.60069	3332	7.61225	1304
7.61949	1416	7.61939	1799	7.61425	1877	7.61382	3300	7.62538	1283
7.63262	1491	7.63252	1884	7.62738	1892	7.62695	3372	7.63851	1260
7.64575	1443	7.64566	1768	7.64051	1868	7.64008	3546	7.65164	1325
7.65888	1469	7.65879	1886	7.65364	1937	7.65321	3440	7.66477	1283
7.67201	1475	7.67192	1878	7.66677	1862	7.66634	3466	7.6779	1301
7.68514	1509	7.68505	1845	7.6799	1912	7.67947	3378	7.69104	1321
7.69827	1425	7.69818	1785	7.69303	1899	7.6926	3470	7.70417	1321
7.7114	1447	7.71131	1886	7.70616	1937	7.70573	3426	7.7173	1309
7.72453	1433	7.72444	1817	7.71929	1894	7.71887	3356	7.73043	1332
7.73766	1473	7.73757	1863	7.73242	1878	7.732	3404	7.74356	1289
7.75079	1450	7.7507	1895	7.74555	1816	7.74513	3668	7.75669	1275
7.76392	1424	7.76383	1979	7.75868	1991	7.75826	3608	7.76982	1331
7.77705	1388	7.77696	1897	7.77181	2022	7.77139	3690	7.78295	1356
7.79018	1447	7.79009	1932	7.78494	1889	7.78452	3492	7.79608	1372
7.80332	1442	7.80322	1859	7.79807	1927	7.79765	3620	7.80921	1273
7.81645	1420	7.81635	1854	7.8112	1969	7.81078	3660	7.82234	1313
7.82958	1484	7.82948	1979	7.82433	1980	7.82391	3650	7.83547	1318
7.84271	1485	7.84261	1870	7.83746	2018	7.83704	3518	7.8486	1385
7.85584	1498	7.85574	1941	7.85059	1980	7.85017	3450	7.86173	1313
7.86897	1442	7.86887	1883	7.86372	2027	7.8633	3664	7.87486	1345
7.8821	1467	7.882	1870	7.87685	2006	7.87643	3700	7.88799	1367
7.89523	1529	7.89513	1884	7.88998	2055	7.88956	3598	7.90112	1304
7.90836	1505	7.90826	1893	7.90311	2145	7.90269	3708	7.91425	1369
7.92149	1454	7.92139	1917	7.91624	2057	7.91582	3726	7.92738	1310
7.93462	1496	7.93452	1961	7.92937	1991	7.92895	3666	7.94051	1291
7.94775	1487	7.94765	1908	7.9425	2046	7.94208	3776	7.95364	1304
7.96088	1461	7.96078	1923	7.95563	2071	7.95521	3880	7.96677	1392
7.97401	1449	7.97391	1893	7.96876	2105	7.96834	3708	7.9799	1286
7.98714	1448	7.98704	1892	7.98189	2075	7.98147	3762	7.99303	1369
8.00027	1468	8.00017	1954	7.99502	2063	7.9946	3782	8.00616	1326
8.0134	1497	8.0133	1963	8.00815	2024	8.00773	3662	8.01929	1268
8.02653	1440	8.02643	1912	8.02128	2051	8.02086	3892	8.03242	1317
8.03966	1450	8.03956	1962	8.03441	2068	8.03399	3748	8.04555	1327
8.05279	1522	8.05269	1904	8.04754	2072	8.04712	3846	8.05868	1281
8.06592	1453	8.06582	1924	8.06067	2125	8.06025	3924	8.07181	1339
8.07905	1433	8.07895	1991	8.0738	2069	8.07338	3848	8.08494	1365
8.09218	1494	8.09208	1996	8.08694	2115	8.08651	4050	8.09807	1396
8.10531	1469	8.10522	1919	8.10007	2097	8.09964	3900	8.1112	1374
8.11844	1507	8.11835	1933	8.1132	2048	8.11277	3872	8.12433	1335
8.13157	1484	8.13148	1937	8.12633	2111	8.1259	3984	8.13747	1369
8.1447	1505	8.14461	1961	8.13946	2076	8.13903	3858	8.1506	1393
8.15783	1508	8.15774	1961	8.15259	2132	8.15216	3842	8.16373	1398
8.17096	1445	8.17087	2021	8.16572	2097	8.16529	3958	8.17686	1404
8.18409	1480	8.184	1981	8.17885	2152	8.17842	3816	8.18999	1368
8.19722	1482	8.19713	1976	8.19198	2242	8.19155	3982	8.20312	1390
8.21035	1475	8.21026	2019	8.20511	2144	8.20469	4140	8.21625	1378
8.22348	1498	8.22339	2037	8.21824	2214	8.21782	4086	8.22938	1392
8.23662	1511	8.23652	2038	8.23137	2197	8.23095	4226	8.24251	1426
8.24975	1478	8.24965	2045	8.2445	2134	8.24408	4002	8.25564	1422
8.26288	1468	8.26278	1924	8.25763	2195	8.25721	4054	8.26877	1362
8.27601	1521	8.27591	2007	8.27076	2268	8.27034	4162	8.2819	1313
8.28914	1486	8.28904	1966	8.28389	2244	8.28347	4194	8.29503	1331
8.30227	1556	8.30217	2015	8.29702	2184	8.2966	4274	8.30816	1429
8.3154	1496	8.3153	2021	8.31015	2248	8.30973	4180	8.32129	1425
8.32853	1510	8.32843	1958	8.32328	2294	8.32286	4128	8.33442	1369
8.34166	1527	8.34156	2062	8.33641	2320	8.33599	4262	8.34755	1482
8.35479	1607	8.35469	2089	8.34954	2270	8.34912	4430	8.36068	1373
8.36792	1547	8.36782	1991	8.36267	2278	8.36225	4198	8.37381	1448
8.38105	1564	8.38095	2083	8.3758	2326	8.37538	4056	8.38694	1403
8.39418	1533	8.39408	2093	8.38893	2336	8.38851	4456	8.40007	1445
8.40731	1485	8.40721	2134	8.40206	2257	8.40164	4556	8.4132	1469
8.42044	1479	8.42034	2043	8.41519	2303	8.41477	4466	8.42633	1495
8.43357	1535	8.43347	2143	8.42832	2321	8.4279	4380	8.43946	1407
8.4467	1548	8.4466	2058	8.44145	2419	8.44103	4418	8.45259	1445
8.45983	1564	8.45973	2102	8.45458	2327	8.45416	4568	8.46572	1439
8.47296	1530	8.47286	2148	8.46771	2429	8.46729	4596	8.47885	1507
8.48609	1574	8.48599	2073	8.48084	2486	8.48042	4578	8.49198	1428
8.49922	1526	8.49912	2100	8.49397	2490	8.49355	4570	8.50511	1441
8.51235	1562	8.51225	2086	8.5071	2371	8.50668	4594	8.51824	1420
8.52548	1507	8.52538	2101	8.52024	2415	8.51981	4392	8.53137	1504
8.53861	1656	8.53851	2162	8.53337	2533	8.53294	4596	8.5445	1402
8.55174	1562	8.55164	2173	8.5465	2515	8.54607	4768	8.55763	1448
8.56487	1585	8.56477	2115	8.55963	2506	8.5592	4506	8.57076	1454
8.578	1587	8.5779	2229	8.57276	2507	8.57233	4682	8.58389	1458
8.59113	1583	8.59104	2200	8.58589	2563	8.58546	4694	8.59702	1539
8.60426	1569	8.60417	2213	8.59902	2546	8.59859	4886	8.61016	1534
8.61739	1570	8.6173	2146	8.61215	2520	8.61172	4990	8.62329	1426
8.63052	1598	8.63043	2199	8.62528	2636	8.62485	4812	8.63642	1435
8.64365	1604	8.64356	2162	8.63841	2567	8.63799	4986	8.64955	1493
8.65678	1598	8.65669	2232	8.65154	2620	8.65112	4734	8.66268	1503
8.66991	1597	8.66982	2172	8.66467	2567	8.66425	4852	8.67581	1507
8.68304	1561	8.68295	2274	8.6778	2763	8.67738	4982	8.68894	1464
8.69617	1592	8.69608	2174	8.69093	2797	8.69051	5040	8.70207	1545
8.7093	1610	8.70921	2164	8.70406	2721	8.70364	5188	8.7152	1555
8.72243	1572	8.72234	2228	8.71719	2674	8.71677	5206	8.72833	1471
8.73557	1583	8.73547	2312	8.73032	2711	8.7299	4972	8.74146	1560
8.7487	1527	8.7486	2334	8.74345	2771	8.74303	5268	8.75459	1575
8.76183	1545	8.76173	2258	8.75658	2812	8.75616	5268	8.76772	1589
8.77496	1647	8.77486	2205	8.76971	2854	8.76929	5178	8.78085	1535
8.78809	1564	8.78799	2259	8.78284	2744	8.78242	5266	8.79398	1489
8.80122	1602	8.80112	2263	8.79597	2826	8.79555	5416	8.80711	1583
8.81435	1659	8.81425	2313	8.8091	2854	8.80868	5520	8.82024	1564
8.82748	1677	8.82738	2275	8.82223	2887	8.82181	5316	8.83337	1555
8.84061	1540	8.84051	2348	8.83536	2979	8.83494	5478	8.8465	1527
8.85374	1600	8.85364	2488	8.84849	2966	8.84807	5612	8.85963	1558
8.86687	1611	8.86677	2303	8.86162	2882	8.8612	5572	8.87276	1626
8.88	1656	8.8799	2306	8.87475	2917	8.87433	5680	8.88589	1579
8.89313	1648	8.89303	2378	8.88788	3074	8.88746	5892	8.89902	1696
8.90626	1678	8.90616	2281	8.90101	3049	8.90059	5640	8.91215	1566
8.91939	1634	8.91929	2335	8.91414	2967	8.91372	5678	8.92528	1576
8.93252	1683	8.93242	2362	8.92727	3075	8.92685	5632	8.93841	1680
8.94565	1635	8.94555	2314	8.9404	3062	8.93998	5776	8.95154	1645
8.95878	1640	8.95868	2357	8.95353	3216	8.95311	5756	8.96467	1712
8.97191	1658	8.97181	2433	8.96666	3148	8.96624	5808	8.9778	1621
8.98504	1674	8.98494	2350	8.97979	3235	8.97937	5862	8.99093	1688
8.99817	1674	8.99807	2316	8.99292	3318	8.9925	5966	9.00406	1710
9.0113	1698	9.0112	2416	9.00605	3317	9.00563	5906	9.01719	1675
9.02443	1702	9.02433	2475	9.01919	3337	9.01876	6314	9.03032	1710
9.03756	1697	9.03747	2542	9.03232	3345	9.03189	6116	9.04345	1778
9.05069	1666	9.0506	2531	9.04545	3293	9.04502	6184	9.05658	1736
9.06382	1650	9.06373	2496	9.05858	3351	9.05815	6186	9.06972	1781
9.07695	1686	9.07686	2528	9.07171	3405	9.07128	5998	9.08285	1740
9.09008	1773	9.08999	2526	9.08484	3379	9.08441	6318	9.09598	1745
9.10321	1720	9.10312	2667	9.09797	3418	9.09754	6340	9.10911	1757
9.11634	1733	9.11625	2623	9.1111	3461	9.11067	6398	9.12224	1759
9.12947	1689	9.12938	2643	9.12423	3594	9.1238	6550	9.13537	1784
9.1426	1735	9.14251	2585	9.13736	3490	9.13694	6392	9.1485	1768
9.15573	1713	9.15564	2617	9.15049	3673	9.15007	6570	9.16163	1822
9.16887	1678	9.16877	2662	9.16362	3650	9.1632	6526	9.17476	1859
9.182	1702	9.1819	2709	9.17675	3639	9.17633	6446	9.18789	1768
9.19513	1834	9.19503	2763	9.18988	3773	9.18946	6778	9.20102	1777
9.20826	1804	9.20816	2730	9.20301	3742	9.20259	6556	9.21415	1814
9.22139	1845	9.22129	2692	9.21614	3899	9.21572	6796	9.22728	1889
9.23452	1746	9.23442	2774	9.22927	3927	9.22885	6836	9.24041	1835
9.24765	1810	9.24755	2826	9.2424	3896	9.24198	6828	9.25354	1867
9.26078	1830	9.26068	2709	9.25553	3989	9.25511	6926	9.26667	1904
9.27391	1825	9.27381	2815	9.26866	3993	9.26824	6732	9.2798	1950
9.28704	1759	9.28694	2868	9.28179	3924	9.28137	7144	9.29293	1930
9.30017	1725	9.30007	2767	9.29492	4016	9.2945	6854	9.30606	1919
9.3133	1832	9.3132	2886	9.30805	4173	9.30763	7026	9.31919	1959
9.32643	1850	9.32633	2765	9.32118	4132	9.32076	6994	9.33232	1972
9.33956	1799	9.33946	2908	9.33431	4149	9.33389	7116	9.34545	1955
9.35269	1854	9.35259	2885	9.34744	4164	9.34702	7026	9.35858	2020
9.36582	1863	9.36572	2907	9.36057	4182	9.36015	7002	9.37171	2002
9.37895	1833	9.37885	2863	9.3737	4267	9.37328	7242	9.38484	2052
9.39208	1888	9.39198	2902	9.38683	4249	9.38641	7074	9.39797	2037
9.40521	1940	9.40511	3007	9.39996	4320	9.39954	7082	9.4111	2024
9.41834	1854	9.41824	2951	9.41309	4360	9.41267	7348	9.42423	2165
9.43147	1881	9.43137	3073	9.42622	4429	9.4258	7338	9.43736	1979
9.4446	1891	9.4445	3070	9.43935	4424	9.43893	7404	9.45049	2046
9.45773	1831	9.45763	3004	9.45249	4555	9.45206	7504	9.46362	2125
9.47086	1946	9.47076	3086	9.46562	4608	9.46519	7320	9.47675	2092
9.48399	1874	9.48389	3026	9.47875	4652	9.47832	7428	9.48988	2101
9.49712	1923	9.49702	3157	9.49188	4589	9.49145	7530	9.50301	2180
9.51025	1962	9.51016	3264	9.50501	4565	9.50458	7368	9.51614	2176
9.52338	1924	9.52329	3225	9.51814	4657	9.51771	7372	9.52928	2202
9.53651	2025	9.53642	3223	9.53127	4713	9.53084	7480	9.54241	2300
9.54964	1950	9.54955	3298	9.5444	4701	9.54397	7388	9.55554	2153
9.56277	1936	9.56268	3361	9.55753	4753	9.5571	7610	9.56867	2291
9.5759	1992	9.57581	3261	9.57066	4842	9.57024	7686	9.5818	2311
9.58903	1929	9.58894	3408	9.58379	4928	9.58337	7782	9.59493	2319
9.60216	1921	9.60207	3529	9.59692	4963	9.5965	7544	9.60806	2294
9.61529	1979	9.6152	3425	9.61005	4948	9.60963	7786	9.62119	2459
9.62842	1908	9.62833	3447	9.62318	5090	9.62276	7666	9.63432	2368
9.64155	1991	9.64146	3391	9.63631	5099	9.63589	7592	9.64745	2395
9.65469	2070	9.65459	3462	9.64944	5153	9.64902	7466	9.66058	2447
9.66782	2043	9.66772	3637	9.66257	5078	9.66215	7912	9.67371	2514
9.68095	2113	9.68085	3562	9.6757	5069	9.67528	7758	9.68684	2414
9.69408	2001	9.69398	3618	9.68883	5080	9.68841	7782	9.69997	2542
9.70721	2027	9.70711	3651	9.70196	5178	9.70154	7420	9.7131	2513
9.72034	2081	9.72024	3716	9.71509	5148	9.71467	7614	9.72623	2527
9.73347	2097	9.73337	3840	9.72822	5138	9.7278	7932	9.73936	2536
9.7466	2137	9.7465	3758	9.74135	5206	9.74093	7576	9.75249	2607
9.75973	2090	9.75963	3734	9.75448	5269	9.75406	7744	9.76562	2613
9.77286	2064	9.77276	3886	9.76761	5333	9.76719	7620	9.77875	2607
9.78599	2131	9.78589	3835	9.78074	5272	9.78032	7688	9.79188	2672
9.79912	2215	9.79902	3855	9.79387	5093	9.79345	7538	9.80501	2644
9.81225	2099	9.81215	3939	9.807	5328	9.80658	7532	9.81814	2722
9.82538	2028	9.82528	3947	9.82013	5298	9.81971	7690	9.83127	2683
9.83851	2228	9.83841	4003	9.83326	5384	9.83284	7622	9.8444	2808
9.85164	2278	9.85154	4013	9.84639	5378	9.84597	7544	9.85753	2789
9.86477	2233	9.86467	4107	9.85952	5234	9.8591	7402	9.87066	2959
9.8779	2190	9.8778	4114	9.87265	5314	9.87223	7420	9.88379	2804
9.89103	2209	9.89093	4305	9.88578	5252	9.88536	7482	9.89692	2837
9.90416	2284	9.90406	4246	9.89891	5382	9.89849	7586	9.91005	2964
9.91729	2298	9.91719	4463	9.91204	5380	9.91162	7446	9.92318	2969
9.93042	2289	9.93032	4375	9.92517	5290	9.92475	7276	9.93631	2983
9.94355	2285	9.94345	4439	9.9383	5257	9.93788	7332	9.94944	3039
9.95668	2297	9.95658	4676	9.95144	5306	9.95101	7314	9.96257	3078
9.96981	2196	9.96972	4596	9.96457	5408	9.96414	7444	9.9757	3003
9.98294	2298	9.98285	4581	9.9777	5267	9.97727	7206	9.98883	3141
9.99607	2384	9.99598	4635	9.99083	5481	9.9904	7030	10.002	3160
10.0092	2253	10.0091	4712	10.004	5336	10.0035	7154	10.0151	3156
10.0223	2341	10.0222	4807	10.0171	5340	10.0167	6918	10.0282	3104
10.0355	2347	10.0354	4809	10.0302	5293	10.0298	7040	10.0414	3162
10.0486	2443	10.0485	5058	10.0434	5383	10.0429	6982	10.0545	3158
10.0617	2495	10.0616	5209	10.0565	5239	10.0561	7044	10.0676	3180
10.0748	2406	10.0748	5217	10.0696	5147	10.0692	7002	10.0808	3249
10.088	2493	10.0879	5234	10.0827	5257	10.0823	6730	10.0939	3381
10.1011	2367	10.101	5307	10.0959	5119	10.0954	6812	10.107	3393
10.1143	2426	10.1142	5347	10.109	5014	10.1086	6818	10.1201	3394
10.1274	2491	10.1273	5489	10.1221	5170	10.1217	6660	10.1333	3293
10.1405	2520	10.1404	5644	10.1353	4936	10.1348	6548	10.1464	3326
10.1536	2594	10.1535	5686	10.1484	4974	10.148	6612	10.1595	3446
10.1668	2603	10.1667	5874	10.1615	5055	10.1611	6238	10.1727	3344
10.1799	2486	10.1798	5811	10.1746	4879	10.1742	6394	10.1858	3380
10.193	2634	10.1929	5941	10.1878	4897	10.1874	6174	10.1989	3352
10.2062	2634	10.2061	6094	10.2009	4934	10.2005	6476	10.212	3427
10.2193	2589	10.2192	6134	10.214	4896	10.2136	6180	10.2252	3505
10.2324	2633	10.2323	6214	10.2272	4746	10.2267	5952	10.2383	3420
10.2455	2708	10.2454	6145	10.2403	4597	10.2399	5876	10.2514	3431
10.2587	2760	10.2586	6528	10.2534	4738	10.253	5936	10.2646	3338
10.2718	2658	10.2717	6558	10.2666	4595	10.2661	5816	10.2777	3472
10.2849	2739	10.2848	6748	10.2797	4740	10.2793	5900	10.2908	3494
10.2981	2806	10.298	6849	10.2928	4474	10.2924	5800	10.304	3486
10.3112	2786	10.3111	7028	10.3059	4418	10.3055	5632	10.3171	3565
10.3243	2840	10.3242	7135	10.3191	4368	10.3187	5546	10.3302	3406
10.3375	2946	10.3374	7091	10.3322	4399	10.3318	5566	10.3433	3351
10.3506	2820	10.3505	7299	10.3453	4308	10.3449	5418	10.3565	3421
10.3637	2839	10.3636	7357	10.3585	4279	10.3581	5264	10.3696	3403
10.3768	2816	10.3767	7511	10.3716	4273	10.3712	5342	10.3827	3499
10.39	2888	10.3899	7650	10.3847	4161	10.3843	5202	10.3959	3437
10.4031	2878	10.403	7907	10.3979	3945	10.3974	5296	10.409	3534
10.4162	2904	10.4161	7922	10.411	4037	10.4106	5160	10.4221	3464
10.4294	2931	10.4293	8161	10.4241	3910	10.4237	4858	10.4353	3349
10.4425	2983	10.4424	8436	10.4373	3969	10.4368	4996	10.4484	3387
10.4556	2953	10.4555	8271	10.4504	3839	10.45	5004	10.4615	3399
10.4688	3157	10.4687	8498	10.4635	3727	10.4631	4876	10.4747	3471
10.4819	3058	10.4818	8646	10.4766	3761	10.4762	4640	10.4878	3350
10.495	3092	10.4949	8744	10.4898	3800	10.4893	4554	10.5009	3362
10.5082	3093	10.5081	9044	10.5029	3584	10.5025	4544	10.514	3340
10.5213	2999	10.5212	9313	10.516	3660	10.5156	4614	10.5272	3231
10.5344	3159	10.5343	9260	10.5292	3403	10.5288	4384	10.5403	3221
10.5475	3170	10.5474	9251	10.5423	3439	10.5419	4550	10.5534	3192
10.5607	3199	10.5606	9449	10.5554	3435	10.555	4396	10.5666	3254
10.5738	3275	10.5737	9596	10.5686	3387	10.5681	4182	10.5797	3033
10.5869	3196	10.5868	9620	10.5817	3295	10.5813	4310	10.5928	3111
10.6001	3285	10.6	9836	10.5948	3276	10.5944	4268	10.606	3023
10.6132	3263	10.6131	9902	10.608	3221	10.6075	4412	10.6191	3041
10.6263	3223	10.6262	10037	10.6211	3270	10.6207	4086	10.6322	3052
10.6395	3389	10.6394	10271	10.6342	3206	10.6338	4224	10.6454	3005
10.6526	3278	10.6525	10169	10.6473	2939	10.6469	4060	10.6585	2978
10.6657	3398	10.6656	10464	10.6605	3081	10.6601	4200	10.6716	2964
10.6789	3418	10.6788	10291	10.6736	3020	10.6732	3956	10.6847	2839
10.692	3414	10.6919	10212	10.6867	2967	10.6863	3886	10.6979	2880
10.7051	3463	10.705	10535	10.6999	2913	10.6994	3952	10.711	2831
10.7182	3366	10.7181	10234	10.713	2942	10.7126	4052	10.7241	2846
10.7314	3572	10.7313	10474	10.7261	3003	10.7257	3778	10.7373	2786
10.7445	3427	10.7444	10125	10.7393	2746	10.7388	3696	10.7504	2721
10.7576	3513	10.7575	10279	10.7524	2748	10.752	3788	10.7635	2643
10.7708	3497	10.7707	10056	10.7655	2632	10.7651	3798	10.7767	2621
10.7839	3558	10.7838	10389	10.7786	2613	10.7782	3632	10.7898	2614
10.797	3513	10.7969	9998	10.7918	2685	10.7913	3800	10.8029	2600
10.8102	3501	10.8101	10110	10.8049	2594	10.8045	3676	10.816	2596
10.8233	3621	10.8232	9816	10.818	2587	10.8176	3614	10.8292	2499
10.8364	3537	10.8363	9957	10.8312	2544	10.8307	3524	10.8423	2468
10.8495	3541	10.8494	9841	10.8443	2634	10.8439	3468	10.8554	2573
10.8627	3674	10.8626	9673	10.8574	2561	10.857	3554	10.8686	2543
10.8758	3669	10.8757	9429	10.8705	2580	10.8701	3578	10.8817	2496
10.8889	3702	10.8888	9588	10.8837	2467	10.8833	3534	10.8948	2353
10.9021	3752	10.902	9123	10.8968	2411	10.8964	3552	10.9079	2331
10.9152	3660	10.9151	9026	10.91	2340	10.9095	3362	10.9211	2359
10.9283	3714	10.9282	8708	10.9231	2365	10.9227	3582	10.9342	2289
10.9414	3765	10.9414	8627	10.9362	2329	10.9358	3440	10.9474	2231
10.9546	3684	10.9545	8444	10.9493	2274	10.9489	3360	10.9605	2260
10.9677	3686	10.9676	8332	10.9625	2407	10.962	3310	10.9736	2215
10.9808	3740	10.9808	8157	10.9756	2320	10.9752	3292	10.9867	2196
10.994	3694	10.9939	7876	10.9887	2367	10.9883	3348	10.9999	2162
11.0071	3805	11.007	7775	11.0019	2263	11.0014	3330	11.013	2167
11.0202	3843	11.0201	7572	11.015	2181	11.0146	3180	11.0261	2059
11.0334	3891	11.0333	7423	11.0281	2277	11.0277	3290	11.0393	2074
11.0465	3772	11.0464	7283	11.0412	2128	11.0408	3186	11.0524	2016
11.0596	3893	11.0595	7019	11.0544	2191	11.054	3064	11.0655	2059
11.0728	3833	11.0727	6750	11.0675	2174	11.0671	3204	11.0786	1951
11.0859	3796	11.0858	6720	11.0806	2163	11.0802	3146	11.0918	2047
11.099	3733	11.0989	6624	11.0938	2147	11.0933	3272	11.1049	2005
11.1121	3956	11.112	6432	11.1069	2184	11.1065	3166	11.118	1871
11.1253	3879	11.1252	6252	11.12	2166	11.1196	3116	11.1312	1944
11.1384	3891	11.1383	6099	11.1332	2134	11.1327	3070	11.1443	1886
11.1515	3710	11.1514	5989	11.1463	2053	11.1459	3038	11.1574	1886
11.1647	3807	11.1646	5685	11.1594	2077	11.159	3038	11.1706	1838
11.1778	3966	11.1777	5581	11.1725	2039	11.1721	3080	11.1837	1790
11.1909	3788	11.1908	5713	11.1857	1997	11.1853	3040	11.1968	1758
11.2041	3872	11.204	5343	11.1988	2056	11.1984	2976	11.2099	1762
11.2172	3810	11.2171	5329	11.2119	1958	11.2115	3120	11.2231	1674
11.2303	3844	11.2302	5281	11.2251	1953	11.2247	2956	11.2362	1712
11.2434	3769	11.2433	5042	11.2382	1997	11.2378	3062	11.2493	1654
11.2566	3766	11.2565	5038	11.2513	2035	11.2509	3064	11.2625	1682
11.2697	3845	11.2696	4760	11.2645	1988	11.264	3092	11.2756	1670
11.2828	3811	11.2827	4820	11.2776	1951	11.2772	2902	11.2887	1646
11.296	3772	11.2959	4586	11.2907	1911	11.2903	2960	11.3019	1571
11.3091	3701	11.309	4637	11.3039	1930	11.3034	2996	11.315	1658
11.3222	3710	11.3221	4583	11.317	1909	11.3166	2984	11.3281	1620
11.3354	3741	11.3353	4458	11.3301	1904	11.3297	2884	11.3413	1528
11.3485	3793	11.3484	4432	11.3432	1902	11.3428	2798	11.3544	1577
11.3616	3723	11.3615	4234	11.3564	1867	11.3559	2894	11.3675	1603
11.3748	3638	11.3747	4202	11.3695	1848	11.3691	2880	11.3806	1562
11.3879	3666	11.3878	4097	11.3826	1755	11.3822	2770	11.3938	1485
11.401	3657	11.4009	4100	11.3958	1857	11.3953	2820	11.4069	1477
11.4141	3722	11.414	3989	11.4089	1835	11.4085	2998	11.42	1456
11.4273	3603	11.4272	3871	11.422	1864	11.4216	2678	11.4332	1479
11.4404	3515	11.4403	3885	11.4352	1769	11.4347	2804	11.4463	1571
11.4535	3577	11.4534	3922	11.4483	1814	11.4479	2752	11.4594	1456
11.4667	3459	11.4666	3704	11.4614	1852	11.461	2680	11.4726	1435
11.4798	3520	11.4797	3660	11.4746	1786	11.4741	2736	11.4857	1515
11.4929	3491	11.4928	3743	11.4877	1868	11.4873	2860	11.4988	1497
11.5061	3522	11.506	3615	11.5008	1798	11.5004	2780	11.512	1449
11.5192	3501	11.5191	3567	11.5139	1807	11.5135	2798	11.5251	1414
11.5323	3365	11.5322	3604	11.5271	1739	11.5267	2766	11.5382	1414
11.5455	3406	11.5453	3524	11.5402	1809	11.5398	2684	11.5513	1414
11.5586	3409	11.5585	3432	11.5533	1779	11.5529	2710	11.5645	1386
11.5717	3330	11.5716	3347	11.5665	1844	11.566	2816	11.5776	1425
11.5848	3274	11.5847	3366	11.5796	1707	11.5792	2608	11.5907	1405
11.598	3306	11.5979	3159	11.5927	1750	11.5923	2614	11.6039	1388
11.6111	3119	11.611	3216	11.6059	1754	11.6054	2638	11.617	1449
11.6242	3197	11.6241	3281	11.619	1670	11.6186	2614	11.6301	1417
11.6374	3087	11.6373	3188	11.6321	1776	11.6317	2616	11.6433	1354
11.6505	3238	11.6504	3152	11.6452	1699	11.6448	2580	11.6564	1382
11.6636	3090	11.6635	3222	11.6584	1657	11.6579	2596	11.6695	1360
11.6768	2976	11.6767	3157	11.6715	1602	11.6711	2622	11.6826	1346
11.6899	2938	11.6898	2992	11.6846	1742	11.6842	2662	11.6958	1288
11.703	2968	11.7029	3140	11.6978	1666	11.6973	2652	11.7089	1343
11.7161	2908	11.716	2955	11.7109	1612	11.7105	2634	11.722	1299
11.7293	2950	11.7292	2955	11.724	1699	11.7236	2670	11.7352	1285
11.7424	2900	11.7423	2891	11.7371	1615	11.7367	2728	11.7483	1279
11.7555	2816	11.7554	2901	11.7503	1592	11.7499	2628	11.7614	1274
11.7687	2773	11.7686	2900	11.7634	1675	11.763	2586	11.7745	1331
11.7818	2783	11.7817	2871	11.7765	1672	11.7761	2736	11.7877	1288
11.7949	2709	11.7948	2811	11.7897	1568	11.7892	2752	11.8008	1322
11.808	2632	11.8079	2805	11.8028	1639	11.8024	2722	11.8139	1340
11.8212	2671	11.8211	2695	11.8159	1604	11.8155	2748	11.8271	1276
11.8343	2601	11.8342	2697	11.8291	1571	11.8286	2418	11.8402	1308
11.8474	2648	11.8474	2763	11.8422	1560	11.8418	2648	11.8533	1287
11.8606	2580	11.8605	2656	11.8553	1648	11.8549	2510	11.8665	1243
11.8737	2429	11.8736	2614	11.8685	1675	11.868	2564	11.8796	1304
11.8868	2498	11.8867	2776	11.8816	1584	11.8812	2612	11.8927	1300
11.9	2502	11.8999	2626	11.8947	1532	11.8943	2482	11.9059	1261
11.9131	2438	11.913	2589	11.9078	1568	11.9074	2658	11.919	1228
11.9262	2320	11.9261	2640	11.921	1589	11.9206	2560	11.9321	1219
11.9393	2277	11.9393	2574	11.9341	1534	11.9337	2546	11.9452	1246
11.9525	2272	11.9524	2596	11.9472	1535	11.9468	2596	11.9584	1188
11.9656	2307	11.9655	2499	11.9604	1602	11.9599	2640	11.9715	1245
11.9787	2192	11.9787	2525	11.9735	1606	11.9731	2456	11.9846	1299
11.9919	2275	11.9918	2497	11.9866	1573	11.9862	2482	11.9978	1237
12.005	2198	12.0049	2541	11.9998	1550	11.9993	2510	12.0109	1184
12.0181	2091	12.018	2517	12.0129	1543	12.0125	2498	12.024	1244
12.0313	2155	12.0312	2429	12.026	1541	12.0256	2472	12.0372	1182
12.0444	2134	12.0443	2384	12.0391	1537	12.0387	2600	12.0503	1179
12.0575	2206	12.0574	2354	12.0523	1525	12.0519	2540	12.0634	1194
12.0707	2043	12.0706	2391	12.0654	1523	12.065	2546	12.0765	1234
12.0838	2112	12.0837	2384	12.0785	1545	12.0781	2406	12.0897	1180
12.0969	2030	12.0968	2369	12.0917	1501	12.0913	2514	12.1028	1137
12.11	2100	12.1099	2434	12.1048	1561	12.1044	2400	12.1159	1209
12.1232	1978	12.1231	2353	12.1179	1512	12.1175	2530	12.1291	1186
12.1363	1943	12.1362	2375	12.1311	1467	12.1306	2446	12.1422	1150
12.1494	1976	12.1493	2333	12.1442	1510	12.1438	2356	12.1553	1155
12.1626	2026	12.1625	2362	12.1573	1502	12.1569	2342	12.1685	1154
12.1757	1889	12.1756	2297	12.1705	1478	12.17	2456	12.1816	1139
12.1888	1848	12.1887	2276	12.1836	1515	12.1832	2412	12.1947	1153
12.202	1894	12.2019	2290	12.1967	1414	12.1963	2430	12.2079	1132
12.2151	1899	12.215	2247	12.2098	1529	12.2094	2456	12.221	1134
12.2282	1816	12.2281	2264	12.223	1457	12.2226	2344	12.2341	1135
12.2414	1900	12.2413	2296	12.2361	1452	12.2357	2436	12.2472	1125
12.2545	1838	12.2544	2201	12.2492	1466	12.2488	2370	12.2604	1163
12.2676	1807	12.2675	2197	12.2624	1455	12.2619	2370	12.2735	1065
12.2807	1762	12.2806	2267	12.2755	1530	12.2751	2390	12.2866	1148
12.2939	1734	12.2938	2260	12.2886	1439	12.2882	2430	12.2998	1153
12.307	1777	12.3069	2150	12.3018	1474	12.3013	2448	12.3129	1155
12.3201	1789	12.32	2184	12.3149	1492	12.3145	2350	12.326	1157
12.3333	1767	12.3332	2096	12.328	1436	12.3276	2364	12.3392	1127
12.3464	1776	12.3463	2228	12.3412	1418	12.3407	2372	12.3523	1132
12.3595	1681	12.3594	2109	12.3543	1426	12.3538	2436	12.3654	1049
12.3727	1791	12.3726	2102	12.3674	1422	12.367	2456	12.3786	1088
12.3858	1720	12.3857	2084	12.3805	1390	12.3801	2332	12.3917	1130
12.3989	1680	12.3988	2111	12.3937	1436	12.3933	2518	12.4048	1161
12.412	1655	12.4119	2165	12.4068	1428	12.4064	2268	12.4179	1137
12.4252	1646	12.4251	2106	12.4199	1412	12.4195	2364	12.4311	1140
12.4383	1674	12.4382	2058	12.4331	1421	12.4326	2362	12.4442	1147
12.4514	1665	12.4513	2178	12.4462	1382	12.4458	2310	12.4573	1132
12.4646	1590	12.4645	2045	12.4593	1402	12.4589	2252	12.4705	1059
12.4777	1645	12.4776	2049	12.4725	1420	12.472	2366	12.4836	1071
12.4908	1593	12.4907	2018	12.4856	1407	12.4852	2344	12.4967	1123
12.504	1532	12.5039	2035	12.4987	1358	12.4983	2350	12.5099	1076
12.5171	1602	12.517	2053	12.5118	1467	12.5114	2470	12.523	1061
12.5302	1573	12.5301	2033	12.525	1427	12.5245	2296	12.5361	1107
12.5434	1636	12.5433	1994	12.5381	1377	12.5377	2244	12.5492	1124
12.5565	1583	12.5564	1988	12.5512	1441	12.5508	2312	12.5624	1063
12.5696	1558	12.5695	2068	12.5644	1443	12.5639	2312	12.5755	1054
12.5827	1535	12.5826	2019	12.5775	1363	12.5771	2166	12.5886	1089
12.5959	1519	12.5958	1952	12.5906	1371	12.5902	2178	12.6018	1040
12.609	1519	12.6089	1978	12.6037	1435	12.6033	2222	12.6149	1105
12.6221	1540	12.622	1973	12.6169	1364	12.6165	2238	12.628	1047
12.6353	1520	12.6352	1975	12.63	1400	12.6296	2330	12.6411	1061
12.6484	1488	12.6483	2010	12.6431	1400	12.6427	2240	12.6543	1069
12.6615	1560	12.6614	2022	12.6563	1364	12.6558	2346	12.6674	996
12.6746	1478	12.6745	1929	12.6694	1352	12.669	2416	12.6805	1120
12.6878	1531	12.6877	1935	12.6825	1327	12.6821	2320	12.6937	1122
12.7009	1532	12.7008	1956	12.6957	1405	12.6952	2198	12.7068	1073
12.714	1546	12.7139	1916	12.7088	1364	12.7084	2306	12.7199	1039
12.7272	1451	12.7271	1964	12.7219	1359	12.7215	2342	12.7331	1031
12.7403	1480	12.7402	1903	12.7351	1374	12.7346	2250	12.7462	1047
12.7534	1498	12.7533	1892	12.7482	1343	12.7478	2296	12.7593	1074
12.7666	1492	12.7665	1962	12.7613	1340	12.7609	2232	12.7724	1036
12.7797	1442	12.7796	1936	12.7744	1367	12.774	2292	12.7856	1028
12.7928	1399	12.7927	1867	12.7876	1361	12.7872	2164	12.7987	1018
12.8059	1447	12.8059	1941	12.8007	1329	12.8003	2122	12.8118	1042
12.8191	1440	12.819	1919	12.8138	1371	12.8134	2356	12.825	1062
12.8322	1385	12.8321	1898	12.827	1357	12.8265	2112	12.8381	1001
12.8453	1410	12.8453	1914	12.8401	1390	12.8397	2304	12.8512	1067
12.8585	1499	12.8584	1847	12.8532	1315	12.8528	2296	12.8644	1075
12.8716	1339	12.8715	1922	12.8664	1331	12.8659	2152	12.8775	1087
12.8847	1402	12.8846	1881	12.8795	1341	12.8791	2232	12.8906	1069
12.8979	1376	12.8978	1860	12.8926	1308	12.8922	2224	12.9038	1045
12.911	1340	12.9109	1895	12.9057	1250	12.9053	2332	12.9169	1023
12.9241	1368	12.924	1830	12.9189	1295	12.9185	2140	12.93	1027
12.9373	1430	12.9372	1865	12.932	1321	12.9316	2170	12.9431	1010
12.9504	1390	12.9503	1862	12.9451	1298	12.9447	2120	12.9563	989
12.9635	1399	12.9634	1836	12.9583	1341	12.9579	2128	12.9694	1028
12.9766	1383	12.9765	1877	12.9714	1286	12.971	2180	12.9825	1010
12.9898	1342	12.9897	1900	12.9845	1317	12.9841	2154	12.9957	1058
13.0029	1355	13.0028	1821	12.9977	1300	12.9972	2226	13.0088	1022
13.016	1408	13.0159	1919	13.0108	1267	13.0104	2076	13.0219	1042
13.0292	1304	13.0291	1824	13.0239	1299	13.0235	2198	13.0351	1012
13.0423	1307	13.0422	1847	13.0371	1230	13.0366	2204	13.0482	1060
13.0554	1319	13.0553	1806	13.0502	1335	13.0498	2190	13.0613	998
13.0686	1307	13.0685	1743	13.0633	1288	13.0629	2190	13.0745	1013
13.0817	1308	13.0816	1769	13.0764	1293	13.076	2304	13.0876	1031
13.0948	1290	13.0947	1813	13.0896	1274	13.0892	2102	13.1007	1047
13.108	1298	13.1078	1827	13.1027	1300	13.1023	2196	13.1138	1010
13.1211	1311	13.121	1783	13.1158	1266	13.1154	2140	13.127	1027
13.1342	1331	13.1341	1776	13.129	1292	13.1285	2168	13.1401	968
13.1473	1326	13.1472	1825	13.1421	1356	13.1417	2178	13.1532	986
13.1605	1317	13.1604	1685	13.1552	1211	13.1548	2204	13.1664	993
13.1736	1335	13.1735	1790	13.1684	1315	13.1679	2170	13.1795	1040
13.1867	1364	13.1866	1783	13.1815	1250	13.1811	2036	13.1926	1035
13.1999	1314	13.1998	1778	13.1946	1221	13.1942	2058	13.2058	958
13.213	1293	13.2129	1756	13.2078	1243	13.2073	2224	13.2189	1032
13.2261	1368	13.226	1731	13.2209	1297	13.2204	2168	13.232	1018
13.2393	1376	13.2392	1639	13.234	1289	13.2336	2118	13.2452	981
13.2524	1361	13.2523	1743	13.2471	1268	13.2467	2064	13.2583	958
13.2655	1374	13.2654	1699	13.2603	1303	13.2598	2130	13.2714	1004
13.2786	1209	13.2785	1699	13.2734	1254	13.273	2182	13.2845	979
13.2918	1324	13.2917	1752	13.2865	1289	13.2861	2082	13.2977	967
13.3049	1255	13.3048	1713	13.2997	1283	13.2992	2186	13.3108	946
13.318	1282	13.3179	1654	13.3128	1263	13.3124	2106	13.3239	989
13.3312	1306	13.3311	1743	13.3259	1213	13.3255	2066	13.3371	1050
13.3443	1241	13.3442	1650	13.3391	1285	13.3386	2142	13.3502	975
13.3574	1329	13.3573	1705	13.3522	1190	13.3518	2140	13.3633	999
13.3705	1280	13.3705	1678	13.3653	1251	13.3649	2130	13.3765	941
13.3837	1273	13.3836	1760	13.3784	1285	13.378	2140	13.3896	989
13.3968	1298	13.3967	1642	13.3916	1269	13.3911	2228	13.4027	985
13.41	1320	13.4099	1790	13.4047	1196	13.4043	2070	13.4158	993
13.4231	1228	13.423	1646	13.4178	1268	13.4174	2298	13.429	971
13.4362	1241	13.4361	1688	13.431	1197	13.4305	2036	13.4421	981
13.4493	1255	13.4492	1704	13.4441	1271	13.4437	2182	13.4552	966
13.4625	1249	13.4624	1639	13.4572	1313	13.4568	2122	13.4684	930
13.4756	1236	13.4755	1691	13.4703	1292	13.4699	2044	13.4815	988
13.4887	1300	13.4886	1738	13.4835	1266	13.4831	1998	13.4946	1007
13.5019	1270	13.5018	1697	13.4966	1259	13.4962	2082	13.5077	986
13.515	1273	13.5149	1670	13.5097	1245	13.5093	2196	13.5209	1014
13.5281	1203	13.528	1704	13.5229	1306	13.5224	2132	13.534	1003
13.5412	1257	13.5412	1796	13.536	1244	13.5356	2032	13.5471	926
13.5544	1200	13.5543	1670	13.5491	1249	13.5487	2162	13.5603	1037
13.5675	1265	13.5674	1630	13.5623	1254	13.5618	2108	13.5734	1048
13.5806	1223	13.5805	1658	13.5754	1203	13.575	2116	13.5865	997
13.5938	1178	13.5937	1689	13.5885	1257	13.5881	2094	13.5997	944
13.6069	1171	13.6068	1619	13.6016	1195	13.6012	2086	13.6128	950
13.62	1228	13.6199	1620	13.6148	1256	13.6144	2132	13.6259	931
13.6332	1206	13.6331	1688	13.6279	1248	13.6275	2080	13.639	930
13.6463	1215	13.6462	1692	13.641	1249	13.6406	2118	13.6522	994
13.6594	1228	13.6593	1665	13.6542	1168	13.6538	2116	13.6653	973
13.6725	1172	13.6724	1665	13.6673	1174	13.6669	1956	13.6784	941
13.6857	1218	13.6856	1674	13.6804	1258	13.68	2104	13.6916	950
13.6988	1185	13.6987	1626	13.6936	1179	13.6931	2072	13.7047	958
13.7119	1185	13.7119	1646	13.7067	1189	13.7063	2066	13.7178	951
13.7251	1195	13.725	1629	13.7198	1217	13.7194	2100	13.731	948
13.7382	1215	13.7381	1654	13.733	1195	13.7325	2104	13.7441	949
13.7513	1224	13.7512	1608	13.7461	1202	13.7457	2012	13.7572	961
13.7645	1175	13.7644	1613	13.7592	1269	13.7588	2020	13.7704	975
13.7776	1182	13.7775	1579	13.7723	1236	13.7719	2040	13.7835	909
13.7907	1186	13.7906	1641	13.7855	1121	13.7851	2060	13.7966	939
13.8039	1218	13.8038	1649	13.7986	1279	13.7982	2138	13.8097	949
13.817	1228	13.8169	1562	13.8117	1169	13.8113	2078	13.8229	987
13.8301	1166	13.83	1679	13.8249	1167	13.8245	2176	13.836	957
13.8432	1259	13.8431	1659	13.838	1289	13.8376	2108	13.8491	931
13.8564	1134	13.8563	1618	13.8511	1218	13.8507	2042	13.8623	1013
13.8695	1182	13.8694	1630	13.8643	1211	13.8638	2080	13.8754	957
13.8826	1181	13.8825	1581	13.8774	1207	13.877	2014	13.8885	962
13.8958	1155	13.8957	1617	13.8905	1170	13.8901	1924	13.9017	940
13.9089	1126	13.9088	1537	13.9037	1187	13.9032	2046	13.9148	918
13.922	1183	13.9219	1591	13.9168	1188	13.9164	2008	13.9279	944
13.9352	1172	13.9351	1578	13.9299	1186	13.9295	2048	13.9411	922
13.9483	1175	13.9482	1594	13.943	1125	13.9426	2104	13.9542	916
13.9614	1235	13.9613	1625	13.9562	1214	13.9558	2040	13.9673	951
13.9746	1148	13.9744	1668	13.9693	1232	13.9689	2110	13.9804	951
13.9877	1122	13.9876	1659	13.9824	1249	13.982	2062	13.9936	922
14.0008	1156	14.0007	1642	13.9956	1137	13.9951	2130	14.0067	920
14.0139	1156	14.0138	1593	14.0087	1185	14.0083	1988	14.0198	928
14.0271	1083	14.027	1572	14.0218	1181	14.0214	2134	14.033	896
14.0402	1089	14.0401	1615	14.035	1155	14.0345	2176	14.0461	975
14.0533	1111	14.0532	1587	14.0481	1186	14.0477	2076	14.0592	934
14.0665	1119	14.0664	1602	14.0612	1141	14.0608	1886	14.0724	924
14.0796	1165	14.0795	1511	14.0743	1128	14.0739	2014	14.0855	951
14.0927	1120	14.0926	1571	14.0875	1190	14.087	1968	14.0986	925
14.1059	1173	14.1058	1537	14.1006	1165	14.1002	1964	14.1117	912
14.119	1208	14.1189	1521	14.1137	1154	14.1133	1986	14.1249	939
14.1321	1160	14.132	1501	14.1269	1160	14.1264	2052	14.138	968
14.1452	1099	14.1451	1565	14.14	1170	14.1396	2078	14.1511	934
14.1584	1153	14.1583	1666	14.1531	1200	14.1527	2068	14.1643	949
14.1715	1171	14.1714	1590	14.1663	1161	14.1658	2086	14.1774	962
14.1846	1125	14.1845	1608	14.1794	1164	14.179	2054	14.1905	891
14.1978	1148	14.1977	1589	14.1925	1171	14.1921	1972	14.2037	935
14.2109	1116	14.2108	1530	14.2057	1122	14.2052	1970	14.2168	954
14.224	1146	14.2239	1518	14.2188	1138	14.2183	2062	14.2299	943
14.2371	1082	14.2371	1527	14.2319	1147	14.2315	1978	14.2431	889
14.2503	1061	14.2502	1521	14.245	1191	14.2446	2106	14.2562	912
14.2634	1178	14.2633	1594	14.2582	1138	14.2577	2058	14.2693	941
14.2765	1056	14.2765	1491	14.2713	1176	14.2709	2154	14.2824	960
14.2897	1152	14.2896	1511	14.2844	1169	14.284	1980	14.2956	930
14.3028	1148	14.3027	1523	14.2976	1163	14.2971	2022	14.3087	918
14.3159	1076	14.3158	1570	14.3107	1158	14.3103	1962	14.3218	920
14.3291	1116	14.329	1568	14.3238	1193	14.3234	2024	14.335	978
14.3422	1112	14.3421	1543	14.3369	1181	14.3365	1984	14.3481	935
14.3553	1166	14.3552	1562	14.3501	1155	14.3497	2076	14.3612	897
14.3685	1070	14.3684	1605	14.3632	1134	14.3628	2144	14.3743	916
14.3816	1085	14.3815	1555	14.3763	1167	14.3759	1958	14.3875	931
14.3947	1060	14.3946	1522	14.3895	1131	14.389	1932	14.4006	877
14.4078	1064	14.4078	1503	14.4026	1153	14.4022	2046	14.4137	929
14.421	1090	14.4209	1533	14.4157	1184	14.4153	2072	14.4269	898
14.4341	1077	14.434	1571	14.4289	1146	14.4284	1976	14.44	904
14.4472	1113	14.4471	1558	14.442	1122	14.4416	1910	14.4531	957
14.4604	1038	14.4603	1535	14.4551	1119	14.4547	1870	14.4663	959
14.4735	1099	14.4734	1529	14.4682	1078	14.4678	2002	14.4794	918
14.4866	1102	14.4865	1505	14.4814	1184	14.481	2038	14.4925	894
14.4998	1095	14.4997	1471	14.4945	1132	14.4941	2076	14.5056	961
14.5129	1095	14.5128	1509	14.5076	1131	14.5072	1926	14.5188	937
14.526	1152	14.5259	1565	14.5208	1091	14.5204	1982	14.5319	892
14.5391	1051	14.539	1571	14.5339	1104	14.5335	2000	14.545	945
14.5523	1098	14.5522	1572	14.547	1096	14.5466	2000	14.5582	916
14.5654	1070	14.5653	1519	14.5602	1080	14.5597	1940	14.5713	936
14.5785	1084	14.5784	1541	14.5733	1062	14.5729	2022	14.5844	915
14.5917	1089	14.5916	1470	14.5864	1135	14.586	2048	14.5976	898
14.6048	1102	14.6047	1454	14.5996	1124	14.5991	2058	14.6107	918
14.6179	1085	14.6178	1503	14.6127	1097	14.6123	1984	14.6238	920
14.6311	1018	14.631	1518	14.6258	1076	14.6254	1956	14.637	926
14.6442	1029	14.6441	1510	14.6389	1083	14.6385	1974	14.6501	895
14.6573	1112	14.6572	1551	14.6521	1079	14.6517	1982	14.6632	962
14.6705	1084	14.6704	1531	14.6652	1138	14.6648	2008	14.6763	906
14.6836	1059	14.6835	1523	14.6783	1107	14.6779	2022	14.6895	895
14.6967	1032	14.6966	1497	14.6915	1088	14.691	1996	14.7026	924
14.7098	1065	14.7097	1530	14.7046	1098	14.7042	2008	14.7157	866
14.723	1091	14.7229	1437	14.7177	1148	14.7173	1926	14.7289	906
14.7361	1041	14.736	1472	14.7309	1125	14.7304	1976	14.742	948
14.7492	1093	14.7491	1524	14.744	1086	14.7436	2092	14.7551	891
14.7624	1053	14.7623	1523	14.7571	1152	14.7567	1884	14.7683	879
14.7755	1033	14.7754	1531	14.7703	1134	14.7698	1922	14.7814	906
14.7886	1071	14.7885	1452	14.7834	1127	14.783	2000	14.7945	934
14.8018	1070	14.8017	1488	14.7965	1114	14.7961	1916	14.8077	944
14.8149	1065	14.8148	1476	14.8096	1101	14.8092	2052	14.8208	876
14.828	1070	14.8279	1563	14.8228	1161	14.8224	1978	14.8339	957
14.8412	1114	14.841	1470	14.8359	1089	14.8355	1898	14.847	886
14.8543	1035	14.8542	1528	14.849	1085	14.8486	2022	14.8602	909
14.8674	1149	14.8673	1523	14.8622	1096	14.8617	1866	14.8733	949
14.8805	1018	14.8804	1463	14.8753	1131	14.8749	1914	14.8864	861
14.8937	1091	14.8936	1458	14.8884	1128	14.888	1934	14.8996	860
14.9068	1061	14.9067	1500	14.9016	1135	14.9011	2040	14.9127	901
14.9199	1022	14.9198	1480	14.9147	1087	14.9143	2114	14.9258	893
14.9331	999	14.933	1464	14.9278	1142	14.9274	1830	14.939	978
14.9462	1041	14.9461	1540	14.9409	1108	14.9405	2026	14.9521	928
14.9593	1098	14.9592	1542	14.9541	1125	14.9536	1972	14.9652	917
14.9725	1066	14.9724	1466	14.9672	1097	14.9668	2042	14.9783	876
14.9856	1016	14.9855	1414	14.9803	1122	14.9799	1974	14.9915	894
14.9987	1081	14.9986	1411	14.9935	1017	14.993	1956	15.0046	862
15.0118	1054	15.0117	1446	15.0066	1073	15.0062	1918	15.0177	910
15.025	1058	15.0249	1437	15.0197	1087	15.0193	1864	15.0309	888
15.0381	1047	15.038	1592	15.0329	1090	15.0324	1946	15.044	881
15.0512	1043	15.0511	1511	15.046	1133	15.0456	1986	15.0571	889
15.0644	1066	15.0643	1520	15.0591	1140	15.0587	1868	15.0702	879
15.0775	1040	15.0774	1447	15.0723	1096	15.0718	1944	15.0834	871
15.0906	1059	15.0905	1401	15.0854	1037	15.0849	1886	15.0965	882
15.1037	1058	15.1037	1487	15.0985	1057	15.0981	1996	15.1097	914
15.1169	978	15.1168	1511	15.1116	1098	15.1112	2022	15.1228	884
15.13	1052	15.1299	1507	15.1248	1084	15.1243	2034	15.1359	908
15.1431	1036	15.1431	1568	15.1379	1093	15.1375	1964	15.149	905
15.1563	1033	15.1562	1462	15.151	1086	15.1506	1994	15.1622	906
15.1694	1050	15.1693	1526	15.1642	1082	15.1637	1980	15.1753	943
15.1825	1052	15.1824	1550	15.1773	1123	15.1769	1946	15.1884	913
15.1957	1006	15.1956	1445	15.1904	1149	15.19	1954	15.2016	863
15.2088	1010	15.2087	1444	15.2035	1037	15.2031	2000	15.2147	857
15.2219	1020	15.2218	1478	15.2167	1028	15.2163	1952	15.2278	911
15.2351	1030	15.235	1501	15.2298	1126	15.2294	1982	15.2409	869
15.2482	1069	15.2481	1474	15.2429	1062	15.2425	1986	15.2541	908
15.2613	1039	15.2612	1434	15.2561	1089	15.2556	2058	15.2672	883
15.2744	1088	15.2744	1465	15.2692	1056	15.2688	1950	15.2803	908
15.2876	1054	15.2875	1450	15.2823	1087	15.2819	2036	15.2935	844
15.3007	1021	15.3006	1485	15.2955	1063	15.295	1934	15.3066	849
15.3138	1040	15.3137	1417	15.3086	1049	15.3082	2008	15.3197	895
15.327	1007	15.3269	1446	15.3217	1100	15.3213	1944	15.3329	858
15.3401	962	15.34	1473	15.3348	1017	15.3344	2024	15.346	891
15.3532	1023	15.3531	1529	15.348	1121	15.3476	1970	15.3591	862
15.3664	1004	15.3663	1455	15.3611	1068	15.3607	1884	15.3722	892
15.3795	1024	15.3794	1408	15.3742	1024	15.3738	1974	15.3854	909
15.3926	1052	15.3925	1437	15.3874	1049	15.387	1880	15.3985	887
15.4057	1020	15.4056	1596	15.4005	1090	15.4001	1906	15.4116	902
15.4189	1055	15.4188	1480	15.4136	1044	15.4132	1918	15.4248	909
15.432	1031	15.4319	1464	15.4268	1007	15.4263	2028	15.4379	877
15.4451	1065	15.445	1481	15.4399	1043	15.4395	1962	15.451	878
15.4583	994	15.4582	1416	15.453	1124	15.4526	1890	15.4642	881
15.4714	1067	15.4713	1423	15.4662	1104	15.4657	2008	15.4773	904
15.4845	1088	15.4844	1422	15.4793	1114	15.4789	2016	15.4904	906
15.4977	1038	15.4976	1445	15.4924	1143	15.492	1950	15.5036	855
15.5108	943	15.5107	1422	15.5055	1069	15.5051	1916	15.5167	905
15.5239	1007	15.5238	1473	15.5187	1083	15.5183	2042	15.5298	868
15.5371	984	15.5369	1465	15.5318	1022	15.5314	1906	15.5429	908
15.5502	982	15.5501	1493	15.5449	1109	15.5445	1974	15.5561	923
15.5633	993	15.5632	1492	15.5581	1107	15.5576	2110	15.5692	832
15.5764	1026	15.5763	1462	15.5712	1006	15.5708	2052	15.5823	887
15.5896	1039	15.5895	1449	15.5843	1083	15.5839	1940	15.5955	841
15.6027	1034	15.6026	1515	15.5975	1060	15.597	1962	15.6086	857
15.6158	1043	15.6157	1497	15.6106	1123	15.6102	1914	15.6217	850
15.629	1027	15.6289	1451	15.6237	1145	15.6233	2058	15.6349	830
15.6421	986	15.642	1433	15.6369	1098	15.6364	1990	15.648	929
15.6552	985	15.6551	1439	15.65	1058	15.6496	1926	15.6611	872
15.6684	1031	15.6683	1412	15.6631	1005	15.6627	1926	15.6743	877
15.6815	989	15.6814	1480	15.6762	1076	15.6758	1948	15.6874	890
15.6946	1053	15.6945	1483	15.6894	1062	15.689	2090	15.7005	880
15.7078	1029	15.7076	1488	15.7025	1003	15.7021	1978	15.7136	868
15.7209	1077	15.7208	1472	15.7156	1014	15.7152	1916	15.7268	892
15.734	990	15.7339	1494	15.7288	1110	15.7283	1970	15.7399	898
15.7471	1011	15.747	1447	15.7419	1053	15.7415	1922	15.753	870
15.7603	981	15.7602	1507	15.755	1037	15.7546	1938	15.7662	880
15.7734	1012	15.7733	1467	15.7682	1046	15.7677	1892	15.7793	887
15.7865	992	15.7864	1427	15.7813	1084	15.7809	2014	15.7924	918
15.7997	1038	15.7996	1362	15.7944	1119	15.794	1910	15.8056	866
15.8128	1072	15.8127	1512	15.8075	1077	15.8071	2024	15.8187	913
15.8259	979	15.8258	1432	15.8207	1057	15.8202	1938	15.8318	830
15.8391	966	15.839	1405	15.8338	1069	15.8334	1970	15.8449	830
15.8522	1023	15.8521	1443	15.8469	1052	15.8465	1782	15.8581	864
15.8653	1036	15.8652	1385	15.8601	1102	15.8596	2054	15.8712	921
15.8784	988	15.8783	1421	15.8732	1067	15.8728	1986	15.8843	836
15.8916	955	15.8915	1408	15.8863	1069	15.8859	1868	15.8975	845
15.9047	935	15.9046	1362	15.8994	1059	15.899	1962	15.9106	838
15.9178	1001	15.9177	1455	15.9126	1077	15.9122	1954	15.9237	888
15.931	1019	15.9309	1471	15.9257	1099	15.9253	1980	15.9368	884
15.9441	1038	15.944	1406	15.9388	1058	15.9384	1926	15.95	809
15.9572	963	15.9571	1379	15.952	1036	15.9515	2042	15.9631	841
15.9703	991	15.9703	1414	15.9651	1069	15.9647	1884	15.9762	816
15.9835	1000	15.9834	1403	15.9782	1076	15.9778	1890	15.9894	897
15.9966	1000	15.9965	1460	15.9914	1054	15.9909	1864	16.0025	885
16.0097	970	16.0097	1414	16.0045	1073	16.0041	1950	16.0156	917
16.0229	1011	16.0228	1445	16.0176	1074	16.0172	1854	16.0288	879
16.036	1024	16.0359	1417	16.0308	1045	16.0303	1920	16.0419	862
16.0491	1029	16.049	1429	16.0439	1063	16.0435	1974	16.055	846
16.0623	992	16.0622	1415	16.057	1053	16.0566	1938	16.0682	873
16.0754	978	16.0753	1499	16.0702	1061	16.0697	1910	16.0813	800
16.0885	987	16.0884	1422	16.0833	1058	16.0829	1926	16.0944	863
16.1016	991	16.1016	1406	16.0964	1064	16.096	1896	16.1075	905
16.1148	1004	16.1147	1440	16.1095	1062	16.1091	1884	16.1207	876
16.1279	1011	16.1278	1406	16.1227	1088	16.1223	1882	16.1338	866
16.141	998	16.141	1414	16.1358	1073	16.1354	1920	16.1469	833
16.1542	1004	16.1541	1406	16.1489	1100	16.1485	1858	16.1601	886
16.1673	963	16.1672	1507	16.1621	1165	16.1616	2020	16.1732	816
16.1804	988	16.1803	1414	16.1752	1088	16.1748	1906	16.1863	889
16.1936	1046	16.1935	1407	16.1883	1050	16.1879	1802	16.1995	881
16.2067	942	16.2066	1394	16.2015	1046	16.201	1924	16.2126	904
16.2198	961	16.2197	1540	16.2146	1040	16.2142	1918	16.2257	840
16.233	1000	16.2329	1365	16.2277	1117	16.2273	1862	16.2388	840
16.2461	958	16.246	1386	16.2408	1066	16.2404	2014	16.252	896
16.2592	1026	16.2591	1410	16.254	1106	16.2536	1912	16.2651	911
16.2723	989	16.2722	1431	16.2671	1055	16.2667	1976	16.2782	974
16.2855	949	16.2854	1417	16.2802	1041	16.2798	1966	16.2914	933
16.2986	1011	16.2985	1516	16.2934	1009	16.2929	1952	16.3045	884
16.3117	933	16.3116	1463	16.3065	1063	16.3061	1980	16.3176	884
16.3249	957	16.3248	1515	16.3196	1102	16.3192	1990	16.3308	817
16.338	967	16.3379	1410	16.3328	1078	16.3323	1958	16.3439	885
16.3511	1020	16.351	1452	16.3459	1121	16.3455	1918	16.357	854
16.3643	1057	16.3642	1480	16.359	1103	16.3586	1890	16.3701	850
16.3774	915	16.3773	1431	16.3721	1089	16.3717	1902	16.3833	877
16.3905	1013	16.3904	1403	16.3853	1108	16.3849	1930	16.3964	886
16.4036	986	16.4035	1391	16.3984	1036	16.398	1988	16.4095	873
16.4168	1021	16.4167	1344	16.4115	1084	16.4111	1990	16.4227	872
16.4299	987	16.4298	1451	16.4247	1069	16.4242	2006	16.4358	875
16.443	978	16.4429	1345	16.4378	1087	16.4374	1912	16.4489	882
16.4562	959	16.4561	1498	16.4509	1018	16.4505	1994	16.4621	816
16.4693	932	16.4692	1417	16.4641	1069	16.4636	1834	16.4752	855
16.4824	973	16.4823	1394	16.4772	1024	16.4768	1916	16.4883	891
16.4956	993	16.4955	1474	16.4903	1048	16.4899	2020	16.5014	891
16.5087	934	16.5086	1378	16.5035	1087	16.503	1912	16.5146	839
16.5218	972	16.5217	1450	16.5166	1107	16.5161	1880	16.5277	845
16.5349	943	16.5349	1436	16.5297	1099	16.5293	2042	16.5408	887
16.5481	998	16.548	1420	16.5428	998	16.5424	1854	16.554	918
16.5612	1011	16.5611	1353	16.556	1053	16.5555	1914	16.5671	882
16.5743	1017	16.5742	1504	16.5691	1073	16.5687	1888	16.5802	859
16.5875	982	16.5874	1418	16.5822	1055	16.5818	2038	16.5934	834
16.6006	997	16.6005	1412	16.5954	1102	16.5949	2102	16.6065	845
16.6137	990	16.6136	1519	16.6085	1030	16.6081	1924	16.6196	874
16.6269	973	16.6268	1423	16.6216	1047	16.6212	1834	16.6328	867
16.64	977	16.6399	1420	16.6348	1117	16.6343	1960	16.6459	869
16.6531	1000	16.653	1419	16.6479	1069	16.6475	1930	16.659	871
16.6663	976	16.6662	1449	16.661	1062	16.6606	1910	16.6721	785
16.6794	991	16.6793	1373	16.6741	1071	16.6737	1988	16.6853	907
16.6925	993	16.6924	1459	16.6873	1027	16.6868	1926	16.6984	932
16.7056	1029	16.7055	1393	16.7004	1046	16.7	1960	16.7115	878
16.7188	975	16.7187	1528	16.7135	1048	16.7131	1886	16.7247	931
16.7319	1018	16.7318	1442	16.7267	1015	16.7262	1968	16.7378	886
16.745	967	16.7449	1474	16.7398	1041	16.7394	2034	16.7509	885
16.7582	1004	16.7581	1370	16.7529	1043	16.7525	1984	16.7641	908
16.7713	972	16.7712	1437	16.766	1075	16.7656	1918	16.7772	874
16.7844	1012	16.7843	1428	16.7792	1050	16.7788	2018	16.7903	915
16.7976	985	16.7975	1387	16.7923	1017	16.7919	1964	16.8035	870
16.8107	942	16.8106	1370	16.8054	1087	16.805	2010	16.8166	860
16.8238	987	16.8237	1427	16.8186	1096	16.8181	1972	16.8297	922
16.837	940	16.8368	1471	16.8317	1093	16.8313	1950	16.8428	928
16.8501	953	16.85	1509	16.8448	1103	16.8444	1990	16.856	959
16.8632	959	16.8631	1428	16.858	1100	16.8575	1890	16.8691	858
16.8763	1014	16.8762	1359	16.8711	1128	16.8707	1904	16.8822	888
16.8895	981	16.8894	1428	16.8842	1041	16.8838	1800	16.8954	856
16.9026	945	16.9025	1433	16.8974	1036	16.8969	1880	16.9085	860
16.9157	1004	16.9156	1432	16.9105	1052	16.9101	2022	16.9216	898
16.9289	1008	16.9288	1371	16.9236	1093	16.9232	1998	16.9348	916
16.942	975	16.9419	1388	16.9367	1057	16.9363	1922	16.9479	904
16.9551	958	16.955	1431	16.9499	1098	16.9494	1944	16.961	900
16.9683	1021	16.9682	1466	16.963	1019	16.9626	2012	16.9742	865
16.9814	953	16.9813	1434	16.9761	1043	16.9757	2076	16.9873	839
16.9945	987	16.9944	1430	16.9893	1044	16.9888	1928	17.0004	858
17.0076	1055	17.0075	1467	17.0024	1058	17.002	1910	17.0135	876
17.0208	1026	17.0207	1459	17.0155	1074	17.0151	1984	17.0267	839
17.0339	970	17.0338	1412	17.0287	1065	17.0282	1976	17.0398	907
17.047	981	17.0469	1481	17.0418	1064	17.0414	2014	17.0529	904
17.0602	957	17.0601	1484	17.0549	1068	17.0545	1892	17.0661	873
17.0733	1029	17.0732	1444	17.068	1088	17.0676	2032	17.0792	866
17.0864	995	17.0863	1444	17.0812	1031	17.0808	2078	17.0923	891
17.0996	963	17.0995	1464	17.0943	1083	17.0939	1878	17.1055	910
17.1127	963	17.1126	1383	17.1074	1086	17.107	2036	17.1186	863
17.1258	974	17.1257	1453	17.1206	1102	17.1201	1908	17.1317	882
17.139	1045	17.1389	1449	17.1337	1127	17.1333	2068	17.1448	890
17.1521	989	17.152	1524	17.1468	1067	17.1464	1980	17.158	870
17.1652	958	17.1651	1446	17.16	1050	17.1595	1920	17.1711	901
17.1783	985	17.1782	1457	17.1731	1075	17.1727	2122	17.1842	854
17.1915	961	17.1914	1453	17.1862	1098	17.1858	1952	17.1974	868
17.2046	969	17.2045	1450	17.1993	1024	17.1989	2082	17.2105	887
17.2177	946	17.2176	1424	17.2125	1082	17.2121	2032	17.2236	873
17.2309	1007	17.2308	1433	17.2256	1035	17.2252	1910	17.2368	863
17.244	955	17.2439	1469	17.2387	1106	17.2383	2014	17.2499	829
17.2571	1012	17.257	1410	17.2519	1067	17.2514	1868	17.263	801
17.2703	969	17.2702	1433	17.265	1091	17.2646	1842	17.2761	846
17.2834	985	17.2833	1455	17.2781	1059	17.2777	2010	17.2893	914
17.2965	891	17.2964	1438	17.2913	1102	17.2908	1960	17.3024	888
17.3096	1027	17.3095	1477	17.3044	1067	17.304	1904	17.3155	909
17.3228	993	17.3227	1402	17.3175	1003	17.3171	1980	17.3287	906
17.3359	934	17.3358	1424	17.3306	1082	17.3302	1958	17.3418	913
17.349	981	17.3489	1443	17.3438	1144	17.3434	1944	17.3549	865
17.3622	977	17.3621	1454	17.3569	1017	17.3565	1968	17.3681	851
17.3753	990	17.3752	1493	17.37	1099	17.3696	2032	17.3812	889
17.3884	963	17.3883	1457	17.3832	1091	17.3828	1770	17.3943	883
17.4016	1021	17.4015	1414	17.3963	1033	17.3959	1964	17.4075	957
17.4147	942	17.4146	1464	17.4094	1078	17.409	1930	17.4206	872
17.4278	945	17.4277	1434	17.4226	1082	17.4221	1864	17.4337	953
17.4409	932	17.4409	1419	17.4357	1119	17.4353	1972	17.4468	885
17.4541	975	17.454	1460	17.4488	1087	17.4484	1998	17.46	857
17.4672	927	17.4671	1443	17.462	1144	17.4615	1968	17.4731	884
17.4803	960	17.4802	1485	17.4751	1061	17.4747	2092	17.4862	902
17.4935	987	17.4934	1458	17.4882	1057	17.4878	1924	17.4994	836
17.5066	969	17.5065	1385	17.5013	1048	17.5009	1974	17.5125	919
17.5197	955	17.5196	1443	17.5145	1043	17.5141	2140	17.5256	880
17.5329	963	17.5328	1397	17.5276	1098	17.5272	2084	17.5388	833
17.546	948	17.5459	1424	17.5407	1072	17.5403	1940	17.5519	851
17.5591	942	17.559	1476	17.5539	1052	17.5535	2100	17.565	897
17.5723	941	17.5722	1427	17.567	1031	17.5666	1928	17.5781	817
17.5854	960	17.5853	1387	17.5801	1092	17.5797	1996	17.5913	905
17.5985	929	17.5984	1476	17.5933	1087	17.5928	1964	17.6044	893
17.6116	1010	17.6115	1419	17.6064	1090	17.606	1932	17.6175	844
17.6248	953	17.6247	1397	17.6195	1032	17.6191	2174	17.6307	922
17.6379	901	17.6378	1445	17.6327	1090	17.6322	2000	17.6438	947
17.651	962	17.6509	1429	17.6458	1053	17.6454	2040	17.6569	880
17.6642	959	17.6641	1454	17.6589	1063	17.6585	1972	17.67	901
17.6773	931	17.6772	1456	17.672	1106	17.6716	2026	17.6832	879
17.6904	1007	17.6903	1391	17.6852	1036	17.6848	1966	17.6963	864
17.7035	956	17.7035	1374	17.6983	1042	17.6979	1942	17.7094	912
17.7167	988	17.7166	1413	17.7114	1193	17.711	1978	17.7226	873
17.7298	983	17.7297	1480	17.7246	1073	17.7241	1904	17.7357	916
17.7429	976	17.7428	1459	17.7377	1093	17.7373	1896	17.7488	913
17.7561	990	17.756	1457	17.7508	1122	17.7504	2030	17.762	918
17.7692	995	17.7691	1442	17.764	1065	17.7635	2020	17.7751	918
17.7823	979	17.7822	1433	17.7771	1055	17.7767	2044	17.7882	921
17.7955	959	17.7954	1413	17.7902	1095	17.7898	1938	17.8013	859
17.8086	945	17.8085	1397	17.8033	1073	17.8029	2068	17.8145	948
17.8217	951	17.8216	1435	17.8165	1121	17.8161	2062	17.8276	896
17.8348	965	17.8347	1500	17.8296	1073	17.8292	2080	17.8407	852
17.848	994	17.8479	1506	17.8427	1122	17.8423	2154	17.8539	885
17.8611	995	17.861	1517	17.8559	1089	17.8554	1992	17.867	899
17.8742	1003	17.8742	1502	17.869	1078	17.8686	1996	17.8801	912
17.8874	956	17.8873	1545	17.8821	1052	17.8817	1948	17.8933	943
17.9005	997	17.9004	1449	17.8953	1099	17.8948	1986	17.9064	940
17.9136	917	17.9135	1460	17.9084	1088	17.908	1926	17.9195	919
17.9268	958	17.9267	1404	17.9215	1090	17.9211	2102	17.9327	961
17.9399	1010	17.9398	1496	17.9347	1119	17.9342	2092	17.9458	890
17.953	956	17.9529	1502	17.9478	1054	17.9474	1974	17.9589	891
17.9661	940	17.9661	1437	17.9609	1091	17.9605	2050	17.972	966
17.9793	1021	17.9792	1440	17.974	999	17.9736	2016	17.9852	948
17.9924	927	17.9923	1458	17.9872	1048	17.9868	1996	17.9983	932
18.0055	957	18.0054	1469	18.0003	1068	17.9999	1956	18.0114	937
18.0187	944	18.0186	1483	18.0134	1101	18.013	1952	18.0246	898
18.0318	1019	18.0317	1462	18.0266	1090	18.0261	1806	18.0377	915
18.0449	1051	18.0448	1461	18.0397	1098	18.0393	2004	18.0508	980
18.0581	962	18.058	1482	18.0528	1059	18.0524	1994	18.064	878
18.0712	917	18.0711	1459	18.066	1124	18.0655	1890	18.0771	913
18.0843	980	18.0842	1489	18.0791	1099	18.0787	2032	18.0902	899
18.0975	965	18.0974	1488	18.0922	1081	18.0918	2042	18.1033	971
18.1106	955	18.1105	1479	18.1053	1137	18.1049	1986	18.1165	933
18.1237	994	18.1236	1466	18.1185	1095	18.1181	1960	18.1296	892
18.1368	963	18.1367	1468	18.1316	1146	18.1312	2062	18.1427	812
18.15	980	18.1499	1435	18.1447	1058	18.1443	1812	18.1559	907
18.1631	943	18.163	1436	18.1579	1048	18.1574	1920	18.169	944
18.1762	984	18.1761	1421	18.171	1042	18.1706	1890	18.1821	936
18.1894	1017	18.1893	1499	18.1841	1112	18.1837	2154	18.1953	888
18.2025	992	18.2024	1494	18.1973	1010	18.1968	2022	18.2084	912
18.2156	959	18.2155	1514	18.2104	1065	18.21	2106	18.2215	950
18.2288	1009	18.2287	1488	18.2235	1159	18.2231	2062	18.2346	946
18.2419	982	18.2418	1468	18.2366	1089	18.2362	2034	18.2478	908
18.255	1005	18.2549	1498	18.2498	1044	18.2493	1998	18.2609	911
18.2681	986	18.268	1487	18.2629	1077	18.2625	1984	18.274	895
18.2813	975	18.2812	1456	18.276	1144	18.2756	1968	18.2872	893
18.2944	995	18.2943	1472	18.2892	1091	18.2887	2006	18.3003	872
18.3075	945	18.3074	1551	18.3023	1125	18.3019	2102	18.3134	890
18.3207	952	18.3206	1488	18.3154	1113	18.315	1974	18.3266	848
18.3338	900	18.3337	1455	18.3286	1124	18.3281	2058	18.3397	894
18.3469	940	18.3468	1442	18.3417	1064	18.3413	2064	18.3528	897
18.3601	1011	18.36	1462	18.3548	1070	18.3544	2012	18.366	923
18.3732	999	18.3731	1468	18.368	1144	18.3675	1948	18.3791	882
18.3863	961	18.3862	1502	18.3811	1101	18.3806	1968	18.3922	930
18.3995	972	18.3994	1396	18.3942	1119	18.3938	1938	18.4053	929
18.4126	1006	18.4125	1485	18.4073	1075	18.4069	2050	18.4185	866
18.4257	1038	18.4256	1486	18.4205	1106	18.42	2024	18.4316	872
18.4388	964	18.4387	1430	18.4336	1098	18.4332	2042	18.4447	917
18.452	955	18.4519	1463	18.4467	1083	18.4463	2148	18.4579	924
18.4651	992	18.465	1474	18.4599	1140	18.4594	2204	18.471	964
18.4782	988	18.4781	1530	18.473	1058	18.4726	1978	18.4841	922
18.4914	1007	18.4913	1492	18.4861	1073	18.4857	2068	18.4973	926
18.5045	946	18.5044	1465	18.4992	1127	18.4988	2030	18.5104	957
18.5176	1016	18.5175	1517	18.5124	1128	18.512	2042	18.5235	901
18.5308	1039	18.5307	1501	18.5255	1078	18.5251	2020	18.5367	969
18.5439	939	18.5438	1515	18.5386	1072	18.5382	1964	18.5498	908
18.557	1018	18.5569	1475	18.5518	1148	18.5513	2118	18.5629	926
18.5702	954	18.57	1421	18.5649	1217	18.5645	2034	18.576	938
18.5833	1034	18.5832	1484	18.578	1053	18.5776	1942	18.5892	931
18.5964	990	18.5963	1532	18.5912	1096	18.5907	1994	18.6023	924
18.6095	960	18.6094	1489	18.6043	1107	18.6039	2122	18.6154	935
18.6227	1061	18.6226	1490	18.6174	1152	18.617	2188	18.6286	944
18.6358	976	18.6357	1480	18.6305	1083	18.6301	2178	18.6417	902
18.6489	1041	18.6488	1462	18.6437	1056	18.6433	1960	18.6548	915
18.6621	1016	18.662	1470	18.6568	1124	18.6564	2062	18.668	907
18.6752	955	18.6751	1462	18.6699	1151	18.6695	2032	18.6811	938
18.6883	1007	18.6882	1489	18.6831	1144	18.6826	1986	18.6942	884
18.7015	934	18.7014	1512	18.6962	1041	18.6958	1970	18.7073	951
18.7146	921	18.7145	1468	18.7093	1102	18.7089	1946	18.7205	894
18.7277	1005	18.7276	1518	18.7225	1138	18.722	1972	18.7336	925
18.7408	980	18.7407	1588	18.7356	1082	18.7352	2024	18.7467	916
18.754	952	18.7539	1558	18.7487	1132	18.7483	2058	18.7599	965
18.7671	990	18.767	1480	18.7619	1100	18.7614	2020	18.773	927
18.7802	979	18.7801	1499	18.775	1196	18.7746	1944	18.7861	971
18.7934	972	18.7933	1454	18.7881	1146	18.7877	2066	18.7993	886
18.8065	984	18.8064	1538	18.8012	1105	18.8008	1980	18.8124	915
18.8196	1016	18.8195	1551	18.8144	1131	18.8139	2174	18.8255	915
18.8328	885	18.8327	1460	18.8275	1080	18.8271	2080	18.8387	976
18.8459	982	18.8458	1482	18.8406	1151	18.8402	1998	18.8518	941
18.859	965	18.8589	1467	18.8538	1089	18.8533	2122	18.8649	925
18.8721	932	18.8721	1480	18.8669	1111	18.8665	2166	18.878	927
18.8853	986	18.8852	1527	18.88	1140	18.8796	2040	18.8912	908
18.8984	999	18.8983	1454	18.8932	1121	18.8927	2082	18.9043	967
18.9115	984	18.9114	1563	18.9063	1098	18.9059	1972	18.9174	949
18.9247	1046	18.9246	1479	18.9194	1157	18.919	2038	18.9306	979
18.9378	962	18.9377	1456	18.9325	1085	18.9321	2066	18.9437	926
18.9509	987	18.9508	1501	18.9457	1137	18.9453	1974	18.9568	987
18.9641	1070	18.964	1534	18.9588	1138	18.9584	2058	18.97	948
18.9772	1042	18.9771	1536	18.9719	1130	18.9715	2078	18.9831	989
18.9903	970	18.9902	1510	18.9851	1147	18.9846	2102	18.9962	980
19.0035	1050	19.0034	1588	18.9982	1095	18.9978	2016	19.0093	922
19.0166	964	19.0165	1536	19.0113	1167	19.0109	1996	19.0225	974
19.0297	998	19.0296	1519	19.0245	1139	19.024	2080	19.0356	937
19.0428	982	19.0427	1513	19.0376	1161	19.0372	2002	19.0487	928
19.056	966	19.0559	1554	19.0507	1117	19.0503	2096	19.0619	1008
19.0691	1087	19.069	1527	19.0638	1124	19.0634	2084	19.075	982
19.0822	1000	19.0821	1521	19.077	1119	19.0766	2306	19.0881	956
19.0954	1020	19.0953	1557	19.0901	1127	19.0897	2054	19.1013	984
19.1085	986	19.1084	1542	19.1032	1128	19.1028	2026	19.1144	904
19.1216	1013	19.1215	1458	19.1164	1118	19.116	2050	19.1275	999
19.1348	983	19.1347	1602	19.1295	1107	19.1291	2088	19.1406	916
19.1479	971	19.1478	1532	19.1426	1167	19.1422	1980	19.1538	975
19.161	989	19.1609	1538	19.1558	1061	19.1553	2080	19.1669	967
19.1741	952	19.174	1545	19.1689	1082	19.1685	2278	19.18	952
19.1873	948	19.1872	1497	19.182	1109	19.1816	2076	19.1932	992
19.2004	1015	19.2003	1587	19.1952	1120	19.1947	2036	19.2063	959
19.2135	1010	19.2134	1570	19.2083	1147	19.2079	2026	19.2194	975
19.2267	1022	19.2266	1544	19.2214	1133	19.221	2046	19.2326	985
19.2398	969	19.2397	1570	19.2345	1181	19.2341	2080	19.2457	1009
19.2529	1034	19.2528	1494	19.2477	1136	19.2473	2196	19.2588	937
19.266	1031	19.266	1553	19.2608	1162	19.2604	2156	19.272	929
19.2792	1040	19.2791	1521	19.2739	1121	19.2735	2138	19.2851	928
19.2923	1077	19.2922	1605	19.2871	1146	19.2866	2082	19.2982	889
19.3054	996	19.3054	1540	19.3002	1091	19.2998	2074	19.3113	984
19.3186	998	19.3185	1527	19.3133	1084	19.3129	2202	19.3245	945
19.3317	974	19.3316	1561	19.3265	1131	19.326	2074	19.3376	973
19.3448	993	19.3447	1518	19.3396	1170	19.3392	2158	19.3507	974
19.358	963	19.3579	1609	19.3527	1127	19.3523	2128	19.3639	950
19.3711	1051	19.371	1521	19.3658	1139	19.3654	2190	19.377	979
19.3842	1046	19.3841	1618	19.379	1202	19.3786	2054	19.3901	1009
19.3974	987	19.3973	1485	19.3921	1164	19.3917	2072	19.4032	962
19.4105	1025	19.4104	1612	19.4052	1126	19.4048	2092	19.4164	949
19.4236	1008	19.4235	1528	19.4184	1140	19.418	2070	19.4295	933
19.4367	998	19.4367	1545	19.4315	1136	19.4311	1998	19.4426	992
19.4499	978	19.4498	1562	19.4446	1130	19.4442	2178	19.4558	929
19.463	976	19.4629	1513	19.4578	1162	19.4573	2022	19.4689	995
19.4761	903	19.476	1579	19.4709	1097	19.4705	1970	19.482	980
19.4893	1002	19.4892	1567	19.484	1132	19.4836	2100	19.4952	954
19.5024	997	19.5023	1578	19.4972	1159	19.4967	2118	19.5083	982
19.5155	945	19.5154	1520	19.5103	1116	19.5099	2140	19.5214	980
19.5287	1016	19.5286	1534	19.5234	1164	19.523	2034	19.5345	991
19.5418	1021	19.5417	1588	19.5365	1147	19.5361	2182	19.5477	988
19.5549	993	19.5548	1498	19.5497	1102	19.5493	2150	19.5608	939
19.568	980	19.5679	1511	19.5628	1155	19.5624	2034	19.5739	1001
19.5812	1031	19.5811	1512	19.5759	1176	19.5755	2148	19.5871	952
19.5943	906	19.5942	1468	19.5891	1143	19.5886	2034	19.6002	997
19.6074	960	19.6073	1568	19.6022	1173	19.6018	2072	19.6133	951
19.6206	945	19.6205	1568	19.6153	1098	19.6149	2078	19.6265	1004
19.6337	1077	19.6336	1539	19.6285	1130	19.628	2028	19.6396	949
19.6468	1011	19.6467	1601	19.6416	1188	19.6412	2132	19.6527	977
19.66	1053	19.6599	1492	19.6547	1130	19.6543	2056	19.6658	1017
19.6731	1031	19.673	1564	19.6678	1133	19.6674	2084	19.679	1011
19.6862	1017	19.6861	1522	19.681	1160	19.6806	2052	19.6921	1018
--	--					--	--
--	--					--	--
--	--					--	--
--	--					--	--
--	--					--	--
--	--					--	--
--	--					--	--
--	--					--	--
--	--					--	--
--	--					--	--
--	--					--	--
--	--					--	--
--	--					--	--
--	--					--	--
--	--					--	--
--	--					--	--
--	--					--	--
--	--					--	--
--	--					--	--
--	--					--	--
--	--					--	--
--	--					--	--
--	--					--	--
--	--					--	--
--	--					--	--
--	--					--	--
--	--					--	--
--	--					--	--
--	--					--	--
--	--					--	--
--	--					--	--
--	--					--	--
--	--					--	--
--	--					--	--
--	--					--	--
--	--					--	--
--	--					--	--
--	--					--	--
--	--					--	--
--	--					--	--
--	--					--	--
--	--					--	--
--	--
--	--
--	--
--	--
--	--
--	--
--	--
--	--
--	--
--	--
--	--
--	--
--	--
--	--
--	--
--	--
--	--
--	--
--	--
--	--
--	--
--	--
--	--
--	--
--	--
--	--
--	--
--	--
--	--
--	--
--	--
--	--
--	--
--	--
--	--
--	--
--	--
--	--
--	--
--	--
--	--
--	--
--	--
--	--
--	--
--	--
--	--
--	--
--	--
--	--
--	--
--	--
--	--
--	--
--	--
--	--
--	--
--	--
--	--
--	--
--	--
--	--
--	--
--	--
--	--
--	--
--	--
--	--
--	--
--	--
--	--
--	--
--	--
--	--
--	--
--	--
--	--
--	--
--	--
--	--
--	--
--	--
--	--
--	--
--	--
--	--
--	--
--	--
--	--
--	--
--	--
--	--
--	--
--	--
--	--
--	--
--	--
--	--
--	--
--	--
--	--
--	--
--	--
--	--
--	--
--	--
--	--
--	--
--	--
--	--

## Sheet: FIG1(c)
30	99.4257	100.231	99.7309
30.067	99.4238	100.113	99.7351
30.134	99.4231	99.9939	99.7351
30.201	99.4119	99.8751	99.7317
30.268	99.4062	99.7674	99.7266
30.335	99.4055	99.3557	99.7185
30.402	99.4179	99.2224	99.7077
30.469	99.4125	99.0213	99.6957
30.536	99.3953	98.9183	99.7155
30.6031	99.3939	98.8302	99.7299
30.6701	99.3939	98.7311	99.734
30.7371	99.3952	98.6405	99.7239
30.8041	99.3941	98.5627	99.7086
30.8711	99.3928	98.4854	99.7072
30.9381	99.3914	98.419	99.7022
31.0051	99.3901	98.3807	99.692
31.0721	99.3888	98.3195	99.6942
31.1391	99.3875	98.304	99.7021
31.2061	99.3847	98.2528	99.7047
31.2731	99.3808	98.2499	99.7083
31.3401	99.3793	98.23	99.7134
31.4071	99.3746	98.2195	99.706
31.4742	99.3617	98.2199	99.6916
31.5411	99.3653	98.1881	99.6872
31.6082	99.3767	98.1829	99.6876
31.6752	99.3806	98.1758	99.7003
31.7422	99.3815	98.131	99.7031
31.8092	99.3789	98.0879	99.6968
31.8762	99.3659	98.094	99.6973
31.9432	99.3523	98.039	99.6998
32.0102	99.3475	98.0151	99.6959
32.0772	99.3498	98.0055	99.6924
32.1442	99.3625	97.9833	99.6899
32.2112	99.3686	97.9761	99.6874
32.2782	99.3709	97.951	99.6849
32.3452	99.3525	97.919	99.6853
32.4122	99.3369	97.9158	99.6865
32.4793	99.3269	97.9129	99.6765
32.5463	99.3277	97.892	99.6677
32.6133	99.334	97.8723	99.6629
32.6803	99.3328	97.8859	99.6667
32.7473	99.3323	97.8605	99.683
32.8143	99.3335	97.8279	99.6818
32.8813	99.334	97.8115	99.6711
32.9483	99.334	97.817	99.6608
33.0153	99.3299	97.7701	99.6514
33.0823	99.3255	97.7617	99.6537
33.1493	99.3243	97.7617	99.6543
33.2163	99.3214	97.7581	99.6457
33.2833	99.3153	97.7203	99.6389
33.3503	99.3101	97.7208	99.6353
33.4173	99.3053	97.7106	99.636
33.4843	99.3025	97.7021	99.6408
33.5514	99.3003	97.6967	99.6384
33.6184	99.3038	97.6625	99.6325
33.6854	99.3063	97.6591	99.6333
33.7524	99.3051	97.6558	99.6356
33.8194	99.3039	97.6532	99.6335
33.8864	99.3028	97.6589	99.6297
33.9534	99.2986	97.6553	99.6148
34.0204	99.2928	97.6496	99.6026
34.0874	99.2908	97.6369	99.6026
34.1544	99.2896	97.6533	99.603
34.2214	99.2873	97.6393	99.6042
34.2884	99.2848	97.6137	99.6024
34.3554	99.2813	97.5785	99.5966
34.4224	99.2823	97.5766	99.5938
34.4894	99.2916	97.5735	99.5938
34.5565	99.293	97.5681	99.5945
34.6235	99.2873	97.5715	99.5957
34.6905	99.2775	97.5675	99.5911
34.7575	99.2659	97.5622	99.5844
34.8245	99.2661	97.5582	99.581
34.8915	99.2683	97.567	99.5787
34.9585	99.2621	97.5463	99.5754
35.0255	99.255	97.5348	99.5719
35.0925	99.2462	97.5401	99.5686
35.1595	99.2399	97.5238	99.5652
35.2265	99.2454	97.5463	99.5584
35.2935	99.2504	97.532	99.5514
35.3605	99.2537	97.5126	99.5426
35.4275	99.2558	97.4899	99.5342
35.4945	99.2558	97.4979	99.5331
35.5616	99.2496	97.5019	99.5326
35.6286	99.2375	97.5097	99.5392
35.6956	99.2266	97.5161	99.5458
35.7626	99.2165	97.4824	99.5514
35.8296	99.212	97.4816	99.5559
35.8966	99.2097	97.4891	99.5526
35.9636	99.2145	97.4915	99.549
36.0306	99.2209	97.4781	99.5435
36.0976	99.2192	97.4702	99.5375
36.1646	99.2159	97.4805	99.5271
36.2316	99.2076	97.4886	99.5177
36.2986	99.1989	97.4718	99.5122
36.3656	99.1987	97.4545	99.5086
36.4326	99.1988	97.4472	99.5129
36.4997	99.2033	97.4583	99.5173
36.5667	99.2068	97.463	99.5218
36.6337	99.2036	97.4711	99.5244
36.7007	99.2006	97.457	99.519
36.7677	99.1984	97.435	99.5137
36.8347	99.1968	97.4295	99.5094
36.9017	99.1979	97.4483	99.5064
36.9687	99.1983	97.4427	99.5162
37.0357	99.1962	97.4391	99.5258
37.1027	99.1941	97.4466	99.5311
37.1697	99.192	97.4402	99.5363
37.2367	99.1906	97.424	99.5234
37.3037	99.1927	97.4154	99.5106
37.3707	99.1942	97.4296	99.5069
37.4377	99.192	97.4245	99.5037
37.5048	99.1893	97.422	99.508
37.5718	99.184	97.4213	99.5133
37.6388	99.1805	97.4179	99.5109
37.7058	99.1847	97.4102	99.5066
37.7728	99.1897	97.4233	99.5031
37.8398	99.199	97.4284	99.4999
37.9068	99.206	97.422	99.5032
37.9738	99.1965	97.4148	99.5095
38.0408	99.1874	97.4207	99.5067
38.1078	99.1809	97.4075	99.4972
38.1748	99.1755	97.4055	99.4877
38.2418	99.1755	97.412	99.4781
38.3088	99.175	97.4194	99.4745
38.3758	99.1667	97.4081	99.4797
38.4428	99.1583	97.4078	99.4846
38.5099	99.1499	97.4066	99.4888
38.5769	99.1418	97.4012	99.4938
38.6439	99.1479	97.388	99.5032
38.7109	99.154	97.3887	99.5121
38.7779	99.1563	97.3978	99.511
38.8449	99.1583	97.4102	99.51
38.9119	99.1586	97.4164	99.4944
38.9789	99.1586	97.417	99.4776
39.0459	99.1586	97.4128	99.4721
39.1129	99.1586	97.4041	99.469
39.1799	99.1542	97.3915	99.4735
39.2469	99.1482	97.3806	99.4819
39.3139	99.1472	97.377	99.4862
39.3809	99.1492	97.3831	99.4873
39.4479	99.1507	97.3925	99.4883
39.5149	99.1516	97.3938	99.4893
39.582	99.1497	97.3922	99.4905
39.649	99.1438	97.3952	99.4926
39.716	99.1392	97.4073	99.4948
39.783	99.1382	97.4123	99.4989
39.85	99.1376	97.4064	99.503
39.917	99.1386	97.3886	99.5024
39.984	99.1396	97.3792	99.5014
40.051	99.1406	97.3772	99.4989
40.118	99.1416	97.3815	99.4958
40.185	99.1359	97.3791	99.4871
40.252	99.1299	97.3738	99.4739
40.319	99.1281	97.3709	99.4638
40.386	99.1271	97.3769	99.4588
40.453	99.1213	97.3784	99.4555
40.52	99.1133	97.3637	99.4594
40.5871	99.1082	97.3519	99.4634
40.6541	99.1053	97.3509	99.4665
40.7211	99.1053	97.3682	99.4696
40.7881	99.1092	97.3789	99.4671
40.8551	99.1146	97.3824	99.4632
40.9221	99.1234	97.3753	99.4608
40.9891	99.1313	97.3708	99.4598
41.0561	99.1333	97.3632	99.4588
41.1231	99.1353	97.3485	99.4578
41.1901	99.1315	97.342	99.457
41.2571	99.1276	97.3401	99.457
41.3241	99.1221	97.3457	99.457
41.3911	99.1162	97.3535	99.4596
41.4582	99.1129	97.3614	99.4626
41.5251	99.111	97.3684	99.4677
41.5922	99.1104	97.3812	99.4737
41.6592	99.1114	97.3932	99.4778
41.7262	99.1107	97.3904	99.4798
41.7932	99.1069	97.3783	99.478
41.8602	99.1031	97.3615	99.4652
41.9272	99.1003	97.3561	99.4525
41.9942	99.0974	97.3538	99.4426
42.0612	99.0878	97.3552	99.4326
42.1282	99.078	97.3541	99.4335
42.1952	99.0707	97.3565	99.4374
42.2622	99.064	97.3658	99.4423
42.3292	99.0659	97.3691	99.4481
42.3962	99.0735	97.3704	99.4523
42.4633	99.0804	97.3717	99.4513
42.5303	99.0862	97.3766	99.45
42.5973	99.0905	97.3844	99.4395
42.6643	99.0886	97.3851	99.429
42.7313	99.0863	97.3848	99.4253
42.7983	99.0753	97.3834	99.4244
42.8653	99.0642	97.3864	99.4243
42.9323	99.0599	97.3915	99.4253
42.9993	99.058	97.3902	99.4252
43.0663	99.0555	97.3884	99.4203
43.1333	99.0526	97.3858	99.4154
43.2003	99.0478	97.3792	99.4087
43.2673	99.0393	97.3719	99.4018
43.3343	99.0309	97.3681	99.3983
43.4013	99.0236	97.3714	99.3963
43.4684	99.0162	97.3844	99.3962
43.5354	99.0164	97.3993	99.3991
43.6024	99.0183	97.4128	99.4019
43.6694	99.0209	97.4128	99.4039
43.7364	99.0237	97.4049	99.4058
43.8034	99.0234	97.3875	99.4077
43.8704	99.0188	97.3811	99.4096
43.9374	99.0144	97.3792	99.4115
44.0044	99.0116	97.3869	99.4134
44.0714	99.0088	97.3895	99.4141
44.1384	99.0061	97.3846	99.4092
44.2054	99.0033	97.3764	99.4044
44.2724	98.9999	97.3663	99.3971
44.3394	98.9962	97.3684	99.3895
44.4064	98.9916	97.3715	99.3852
44.4734	98.985	97.3765	99.3833
44.5404	98.9787	97.3787	99.3811
44.6075	98.9759	97.3787	99.3783
44.6745	98.9731	97.3825	99.3755
44.7415	98.9681	97.3873	99.3753
44.8085	98.9625	97.3924	99.3753
44.8755	98.9593	97.3937	99.3715
44.9425	98.9584	97.3875	99.3657
45.0095	98.9566	97.3836	99.3595
45.0765	98.9519	97.3812	99.353
45.1435	98.9473	97.3808	99.3465
45.2105	98.9427	97.3807	99.3428
45.2775	98.9381	97.3795	99.339
45.3445	98.9366	97.378	99.339
45.4115	98.9366	97.3755	99.341
45.4785	98.9381	97.3731	99.3403
45.5455	98.9417	97.3707	99.3355
45.6126	98.9446	97.3722	99.3306
45.6796	98.9399	97.3745	99.3233
45.7466	98.9352	97.3745	99.3159
45.8136	98.927	97.3761	99.3128
45.8806	98.918	97.3818	99.3119
45.9476	98.9115	97.3826	99.3104
46.0146	98.9079	97.3766	99.3075
46.0816	98.904	97.3699	99.3047
46.1486	98.8994	97.3628	99.3037
46.2156	98.8947	97.3607	99.3028
46.2826	98.8919	97.3594	99.3012
46.3496	98.8892	97.3572	99.2994
46.4166	98.8864	97.356	99.2965
46.4836	98.8837	97.3595	99.2909
46.5507	98.8799	97.3649	99.2853
46.6177	98.8734	97.3731	99.2797
46.6847	98.8669	97.3766	99.274
46.7517	98.8586	97.3766	99.2689
46.8187	98.8502	97.3687	99.2643
46.8857	98.8445	97.3583	99.2612
46.9527	98.84	97.3489	99.2649
47.0197	98.8379	97.3408	99.2685
47.0867	98.8397	97.3456	99.2678
47.1537	98.8414	97.3489	99.266
47.2207	98.8396	97.3489	99.262
47.2877	98.8377	97.3465	99.2555
47.3547	98.8319	97.3407	99.2492
47.4217	98.8247	97.337	99.2455
47.4888	98.8182	97.3347	99.2418
47.5558	98.8129	97.3318	99.2394
47.6228	98.8076	97.3285	99.2375
47.6898	98.8031	97.325	99.2351
47.7568	98.7985	97.3214	99.2314
47.8238	98.7921	97.3138	99.2277
47.8908	98.7848	97.3061	99.2187
47.9578	98.7757	97.3003	99.2094
48.0248	98.7632	97.2966	99.2012
48.0918	98.7507	97.3012	99.1939
48.1588	98.7425	97.3058	99.188
48.2258	98.7342	97.3103	99.1908
48.2928	98.7315	97.3137	99.1936
48.3598	98.7315	97.3159	99.1964
48.4268	98.7315	97.3165	99.1992
48.4939	98.7315	97.3154	99.2013
48.5609	98.7315	97.3149	99.2022
48.6279	98.7298	97.3149	99.2031
48.6949	98.728	97.3192	99.1994
48.7619	98.7251	97.3259	99.1958
48.8289	98.7216	97.3317	99.1927
48.8959	98.718	97.3373	99.1899
48.9629	98.7144	97.3419	99.1873
49.0299	98.7108	97.3463	99.1855
49.0969	98.7081	97.3409	99.1837
49.1639	98.7054	97.3342	99.1825
49.2309	98.7027	97.3265	99.1816
49.2979	98.7	97.3187	99.1804
49.3649	98.6975	97.3111	99.1785
49.4319	98.6957	97.3033	99.1767
49.499	98.6939	97.2924	99.1749
49.566	98.6894	97.2821	99.173
49.633	98.6839	97.2752	99.1701
49.7	98.6781	97.2705	99.1663
49.767	98.6718	97.2716	99.1629
49.834	98.6657	97.2734	99.1611
49.901	98.6613	97.2766	99.1593
49.968	98.657	97.278	99.1533
50.035	98.649	97.2758	99.1462
50.102	98.6391	97.272	99.1399
50.169	98.6297	97.2654	99.1353
50.236	98.6216	97.2608	99.1307
50.303	98.6135	97.2586	99.1302
50.37	98.6123	97.2575	99.1302
50.437	98.6114	97.2575	99.1302
50.504	98.6115	97.258	99.1302
50.5711	98.6124	97.2591	99.1301
50.6381	98.6126	97.2596	99.1265
50.7051	98.609	97.2596	99.1228
50.7721	98.6055	97.2596	99.1158
50.8391	98.5979	97.2596	99.1069
50.9061	98.5889	97.2568	99.0985
50.9731	98.5818	97.2515	99.093
51.0401	98.5776	97.2478	99.0875
51.1071	98.5733	97.2456	99.0841
51.1741	98.5705	97.2441	99.0813
51.2411	98.5678	97.243	99.0783
51.3081	98.5641	97.2415	99.0747
51.3751	98.5596	97.2394	99.071
51.4421	98.5557	97.2372	99.0698
51.5091	98.554	97.2351	99.0689
51.5762	98.5522	97.2313	99.0672
51.6432	98.5491	97.226	99.0644
51.7102	98.5456	97.2218	99.0615
51.7772	98.5408	97.2186	99.0561
51.8442	98.5337	97.216	99.0507
51.9112	98.5266	97.2139	99.0464
51.9782	98.5213	97.2137	99.043
52.0452	98.5161	97.2158	99.0396
52.1122	98.5118	97.2175	99.0378
52.1792	98.5083	97.2185	99.036
52.2462	98.5046	97.2199	99.0336
52.3132	98.5002	97.2219	99.0309
52.3802	98.4959	97.2231	99.0282
52.4472	98.4915	97.222	99.0255
52.5142	98.4871	97.2207	99.0228
52.5813	98.4816	97.2186	99.0173
52.6483	98.4737	97.218	99.011
52.7153	98.4657	97.2222	99.005
52.7823	98.4594	97.2258	98.9996
52.8493	98.4533	97.2268	98.9942
52.9163	98.4476	97.2281	98.9896
52.9833	98.4424	97.2313	98.985
53.0503	98.4376	97.2347	98.9823
53.1173	98.4367	97.2398	98.9823
53.1843	98.4358	97.2446	98.9823
53.2513	98.4355	97.2436	98.9823
53.3183	98.4355	97.2426	98.9823
53.3853	98.4353	97.2405	98.9819
53.4524	98.4344	97.2385	98.981
53.5194	98.4336	97.2374	98.9801
53.5864	98.4306	97.2363	98.9774
53.6534	98.4271	97.2335	98.9747
53.7204	98.4236	97.2305	98.9715
53.7874	98.4201	97.2298	98.9679
53.8544	98.4166	97.2298	98.9644
53.9214	98.414	97.2305	98.9617
53.9884	98.4113	97.2315	98.9591
54.0554	98.4082	97.2313	98.9558
54.1224	98.4047	97.2302	98.9522
54.1894	98.4013	97.2298	98.9488
54.2564	98.3988	97.2298	98.9461
54.3234	98.3962	97.2289	98.9433
54.3904	98.3953	97.2268	98.9426
54.4575	98.3953	97.2255	98.9426
54.5245	98.3945	97.2255	98.9419
54.5915	98.392	97.2255	98.9393
54.6585	98.3894	97.2255	98.9366
54.7255	98.3868	97.2253	98.9339
54.7925	98.3842	97.2243	98.9312
54.8595	98.3816	97.2236	98.9285
54.9265	98.3789	97.2246	98.9258
54.9935	98.3763	97.2258	98.9231
55.0605	98.3711	97.2288	98.9181
55.1275	98.3659	97.2318	98.9128
55.1945	98.3607	97.2319	98.9085
55.2615	98.3555	97.2319	98.9058
55.3285	98.3503	97.2327	98.9032
55.3955	98.3451	97.2337	98.9005
55.4626	98.34	97.234	98.8978
55.5296	98.3343	97.234	98.8947
55.5966	98.3283	97.2346	98.8911
55.6636	98.3226	97.2356	98.8876
55.7306	98.3182	97.2366	98.8848
55.7976	98.3137	97.2376	98.8822
55.8646	98.3087	97.239	98.8791
55.9316	98.3036	97.241	98.8755
55.9986	98.299	97.2425	98.8719
56.0656	98.2954	97.2425	98.871
56.1326	98.2919	97.2424	98.8701
56.1996	98.2867	97.2414	98.8682
56.2666	98.2815	97.2404	98.8655
56.3336	98.2763	97.2395	98.8629
56.4006	98.271	97.2385	98.8602
56.4676	98.2658	97.2383	98.8575
56.5346	98.2615	97.2383	98.8554
56.6017	98.2572	97.2377	98.8536
56.6687	98.2529	97.2366	98.8518
56.7357	98.2486	97.2367	98.85
56.8027	98.2443	97.2377	98.8482
56.8697	98.2399	97.2387	98.8458
56.9367	98.2355	97.2397	98.8432
57.0037	98.2312	97.2407	98.8407
57.0707	98.227	97.2417	98.8389
57.1377	98.2224	97.2425	98.8371
57.2047	98.2172	97.2415	98.8347
57.2717	98.2121	97.2405	98.832
57.3387	98.2083	97.2404	98.8296
57.4057	98.2048	97.2404	98.8278
57.4727	98.2013	97.2404	98.826
57.5397	98.1979	97.2404	98.8242
57.6068	98.1945	97.2391	98.8224
57.6738	98.1902	97.2371	98.8206
57.7408	98.1859	97.2351	98.8188
57.8078	98.1815	97.2331	98.8171
57.8748	98.1772	97.2311	98.8153
57.9418	98.173	97.2292	98.8135
58.0088	98.1696	97.2272	98.8117
58.0758	98.1662	97.2253	98.81
58.1428	98.1622	97.2233	98.8082
58.2098	98.1579	97.2203	98.8056
58.2768	98.1537	97.2173	98.803
58.3438	98.1503	97.2161	98.8003
58.4108	98.1469	97.2151	98.7976
58.4778	98.1428	97.2149	98.7949
58.5448	98.1385	97.2149	98.7889
58.6119	98.1344	97.2155	98.7826
58.6789	98.1309	97.2164	98.7772
58.7459	98.1274	97.2166	98.7727
58.8129	98.1231	97.2157	98.7683
58.8799	98.1188	97.2149	98.7647
58.9469	98.1147	97.2149	98.7612
59.0139	98.1112	97.215	98.7572
59.0809	98.1075	97.217	98.7527
59.1479	98.1015	97.219	98.7482
59.2149	98.0955	97.2191	98.742
59.2819	98.09	97.2191	98.7357
59.3489	98.0849	97.2198	98.73
59.4159	98.0795	97.2208	98.7246
59.483	98.0725	97.2218	98.7194
59.55	98.0655	97.2227	98.715
59.617	98.0574	97.2237	98.7105
59.684	98.0488	97.2247	98.7046
59.751	98.0405	97.2255	98.6974
59.818	98.0328	97.2255	98.6903
59.885	98.0251	97.2255	98.6831
59.952	98.0174	97.2273	98.676
60.019	98.0096	97.2292	98.6682
60.086	98.0021	97.2305	98.6602
60.153	97.995	97.2314	98.6521
60.22	97.9879	97.2319	98.6442
60.287	97.9818	97.2319	98.6363
60.354	97.9757	97.2319	98.6282
60.421	97.9702	97.2319	98.62
60.4881	97.9652	97.2317	98.6123
60.5551	97.9603	97.2297	98.6061
60.6221	97.9558	97.2278	98.5999
60.6891	97.9515	97.2259	98.595
60.7561	97.9471	97.2239	98.5905
60.8231	97.9428	97.222	98.5865
60.8901	97.9385	97.2201	98.5839
60.9571	97.9342	97.2172	98.5812
61.0241	97.9299	97.2134	98.5785
61.0911	97.9251	97.2098	98.5759
61.1581	97.9198	97.2069	98.573
61.2251	97.9143	97.2039	98.5693
61.2921	97.9073	97.2011	98.5656
61.3591	97.9003	97.1983	98.5621
61.4261	97.8908	97.1962	98.5586
61.4931	97.8805	97.1942	98.5547
61.5602	97.8712	97.1923	98.5503
61.6272	97.8643	97.1904	98.5458
61.6942	97.8575	97.1885	98.5422
61.7612	97.8505	97.1865	98.5386
61.8282	97.8436	97.1846	98.5346
61.8952	97.8366	97.1827	98.53
61.9622	97.8295	97.1808	98.5254
62.0292	97.8224	97.1799	98.5218
62.0962	97.8156	97.1789	98.5182
62.1632	97.8087	97.1772	98.5138
62.2302	97.8018	97.1753	98.5085
62.2972	97.7949	97.1733	98.5032
62.3642	97.7876	97.1714	98.4987
62.4312	97.7773	97.1695	98.4943
62.4982	97.767	97.1676	98.4903
62.5653	97.7577	97.1658	98.4867
62.6323	97.7489	97.1649	98.4831
62.6993	97.7411	97.1639	98.4795
62.7663	97.7368	97.162	98.4759
62.8333	97.7325	97.1601	98.4724
62.9003	97.7269	97.1582	98.4688
62.9673	97.7209	97.1563	98.4649
63.0343	97.7147	97.1544	98.4596
63.1013	97.7077	97.1525	98.4543
63.1683	97.7007	97.1508	98.4483
63.2353	97.6906	97.1499	98.442
63.3023	97.68	97.1489	98.4358
63.3693	97.6704	97.147	98.4295
63.4363	97.6618	97.145	98.4233
63.5033	97.6532	97.1439	98.4157
63.5704	97.6445	97.143	98.4076
63.6374	97.6359	97.142	98.3998
63.7044	97.6257	97.1411	98.3925
63.7714	97.6144	97.1401	98.3853
63.8384	97.6033	97.1392	98.3781
63.9054	97.5937	97.1382	98.371
63.9724	97.5841	97.1372	98.3645
64.0394	97.5752	97.1363	98.3591
64.1064	97.5665	97.1353	98.3537
64.1734	97.5571	97.1344	98.3467
64.2404	97.5459	97.1328	98.3396
64.3074	97.5345	97.1309	98.3328
64.3744	97.5225	97.1294	98.3264
64.4414	97.5102	97.1285	98.3201
64.5084	97.5014	97.1271	98.314
64.5755	97.4971	97.1243	98.3078
64.6425	97.4928	97.1215	98.3007
64.7095	97.4893	97.1152	98.2927
64.7765	97.4858	97.1086	98.2846
64.8435	97.48	97.1032	98.2783
64.9105	97.4719	97.0984	98.272
64.9775	97.4635	97.0936	98.2642
65.0445	97.4534	97.0889	98.2552
65.1115	97.4432	97.0843	98.2463
65.1785	97.4357	97.0805	98.2382
65.2455	97.4296	97.0767	98.2301
65.3125	97.4233	97.0738	98.222
65.3795	97.4163	97.0708	98.2139
65.4465	97.4093	97.0672	98.2064
65.5135	97.4024	97.0634	98.2009
65.5806	97.3954	97.0606	98.1954
65.6476	97.3864	97.0587	98.1907
65.7146	97.3741	97.0568	98.1862
65.7816	97.3618	97.055	98.1811
65.8486	97.3472	97.0531	98.1748
65.9156	97.3326	97.0512	98.1685
65.9826	97.3224	97.0493	98.1597
66.0496	97.3162	97.0474	98.1506
66.1166	97.3106	97.0455	98.1424
66.1836	97.3088	97.0421	98.1352
66.2506	97.3071	97.0374	98.1281
66.3176	97.3022	97.0326	98.1218
66.3846	97.296	97.0278	98.1154
66.4517	97.2887	97.023	98.1101
66.5186	97.2792	97.0184	98.1055
66.5857	97.2697	97.0138	98.1009
66.6527	97.2614	97.0098	98.0955
66.7197	97.2534	97.006	98.0902
66.7867	97.2454	97.0023	98.0841
66.8537	97.2376	96.9985	98.0777
66.9207	97.2298	96.9945	98.0709
66.9877	97.2219	96.9898	98.0628
67.0547	97.214	96.9851	98.0546
67.1217	97.2063	96.9823	98.0457
67.1887	97.1985	96.9794	98.0366
67.2557	97.191	96.9766	98.0262
67.3227	97.184	96.9737	98.0135
67.3897	97.177	96.9699	98.0008
67.4567	97.165	96.9652	97.9898
67.5238	97.1517	96.961	97.9789
67.5908	97.1395	96.9581	97.9717
67.6578	97.129	96.9552	97.9681
67.7248	97.1184	96.9515	97.9646
67.7918	97.1114	96.9479	97.9628
67.8588	97.1044	96.9441	97.961
67.9258	97.0964	96.9403	97.9575
67.9928	97.0876	96.9365	97.9529
68.0598	97.0791	96.9326	97.948
68.1268	97.0721	96.929	97.9417
68.1938	97.0651	96.9262	97.9354
68.2608	97.0588	96.9234	97.9297
68.3278	97.0527	96.9206	97.9242
68.3948	97.0463	96.9177	97.9182
68.4618	97.0392	96.9135	97.9109
68.5289	97.032	96.9088	97.9036
68.5959	97.0159	96.905	97.8971
68.6629	96.9993	96.9022	97.8907
68.7299	96.9873	96.8991	97.8834
68.7969	96.9792	96.8953	97.8752
68.8639	96.9714	96.8914	97.8672
68.9309	96.9644	96.8868	97.8608
68.9979	96.9575	96.8822	97.8545
69.0649	96.9498	96.8775	97.8458
69.1319	96.9419	96.8729	97.8358
69.1989	96.9351	96.8686	97.8255
69.2659	96.9307	96.8647	97.8145
69.3329	96.9262	96.8607	97.8035
69.3999	96.9148	96.856	97.7941
69.4669	96.9031	96.8513	97.7851
69.534	96.8893	96.8475	97.7783
69.601	96.8741	96.8437	97.7755
69.668	96.8613	96.8386	97.7728
69.735	96.856	96.833	97.7667
69.802	96.8507	96.8282	97.7605
69.869	96.8462	96.8244	97.7523
69.936	96.8418	96.8205	97.7421
70.003	96.8348	96.8167	97.7322
70.07	96.8241	96.8129	97.7249
70.137	96.8134	96.8084	97.7175
70.204	96.8038	96.8039	97.7108
70.271	96.7941	96.7986	97.7043
70.338	96.7845	96.7929	97.6976
70.405	96.7749	96.7879	97.6905
70.472	96.765	96.7841	97.6833
70.5391	96.7542	96.7802	97.6752
70.6061	96.7434	96.7755	97.6668
70.6731	96.7279	96.7708	97.659
70.7401	96.7119	96.7661	97.6516
70.8071	96.7013	96.7614	97.6444
70.8741	96.6958	96.7572	97.6397
70.9411	96.6907	96.7535	97.635
71.0081	96.6872	96.7497	97.6291
71.0751	96.6837	96.746	97.6227
71.1421	96.6725	96.7423	97.6144
71.2091	96.6589	96.7394	97.6005
71.2761	96.6473	96.7365	97.5866
71.3431	96.6383	96.7337	97.576
71.4101	96.6293	96.7309	97.5657
71.4771	96.6197	96.7281	97.5598
71.5442	96.6102	96.7252	97.5579
71.6112	96.598	96.7224	97.5557
71.6782	96.5844	96.7196	97.551
71.7452	96.5717	96.7168	97.5464
71.8122	96.5609	96.7139	97.5382
71.8792	96.5501	96.7111	97.5289
71.9462	96.5404	96.7074	97.5205
72.0132	96.5306	96.7036	97.5132
72.0802	96.5208	96.6998	97.506
72.1472	96.511	96.696	97.4993
72.2142	96.5005	96.6926	97.4926
72.2812	96.4872	96.6898	97.4826
72.3482	96.4738	96.6865	97.4704
72.4152	96.4626	96.679	97.4576
72.4822	96.4519	96.6714	97.443
72.5493	96.4433	96.667	97.4284
72.6163	96.437	96.6632	97.4213
72.6833	96.43	96.6577	97.4156
72.7503	96.4157	96.6511	97.4124
72.8173	96.4014	96.6452	97.4114
72.8843	96.3936	96.6404	97.4102
72.9513	96.3882	96.6358	97.4055
73.0183	96.3792	96.6321	97.4009
73.0853	96.3637	96.6284	97.3929
73.1523	96.3484	96.6246	97.3834
73.2193	96.3348	96.6208	97.375
73.2863	96.3213	96.6165	97.3684
73.3533	96.3108	96.6116	97.3617
73.4203	96.3017	96.6072	97.3525
73.4874	96.2925	96.6034	97.3432
73.5544	96.2835	96.5996	97.3309
73.6214	96.2741	96.595	97.317
73.6884	96.2598	96.5903	97.3032
73.7554	96.2454	96.5825	97.2899
73.8224	96.2323	96.5739	97.2767
73.8894	96.2196	96.5659	97.275
73.9564	96.2082	96.5583	97.2741
74.0234	96.1989	96.551	97.2703
74.0904	96.1897	96.5442	97.2647
74.1574	96.1809	96.5379	97.2569
74.2244	96.1721	96.5352	97.2422
74.2914	96.1594	96.5324	97.2275
74.3584	96.1448	96.5296	97.2172
74.4254	96.1309	96.5267	97.2078
74.4925	96.1184	96.5227	97.2003
74.5595	96.1058	96.518	97.1947
74.6265	96.0966	96.5119	97.1884
74.6935	96.0874	96.5033	97.1779
74.7605	96.0782	96.4952	97.1674
74.8275	96.0691	96.4904	97.1531
74.8945	96.0579	96.4857	97.138
74.9615	96.0434	96.4783	97.128
75.0285	96.0289	96.4706	97.1233
75.0955	96.016	96.4642	97.1186
75.1625	96.003	96.4584	97.1128
75.2295	95.9931	96.4527	97.1071
75.2965	95.984	96.4471	97.0976
75.3635	95.9727	96.4417	97.0872
75.4305	95.9581	96.437	97.0781
75.4976	95.9438	96.4322	97.0707
75.5646	95.9309	96.4274	97.0625
75.6316	95.918	96.4227	97.0491
75.6986	95.9081	96.4172	97.0358
75.7656	95.8989	96.4115	97.0188
75.8326	95.887	96.4031	97.0009
75.8996	95.8723	96.3917	96.9903
75.9666	95.8577	96.3808	96.9884
76.0336	95.843	96.3714	96.9865
76.1006	95.8283	96.362	96.9835
76.1676	95.8242	96.3581	96.9806
76.2346	95.8215	96.3543	96.97
76.3016	95.8101	96.3519	96.9577
76.3686	95.7919	96.35	96.9477
76.4356	95.7743	96.3469	96.94
76.5027	95.7585	96.3421	96.9325
76.5697	95.7426	96.3364	96.9258
76.6367	95.7395	96.3277	96.9192
76.7037	95.7369	96.3191	96.905
76.7707	95.7245	96.3134	96.8899
76.8377	95.7051	96.3077	96.8765
76.9047	95.6869	96.3042	96.8647
76.9717	95.6704	96.3014	96.8562
77.0387	95.6546	96.2981	96.8553
77.1057	95.6455	96.2942	96.8543
77.1727	95.6363	96.29	96.8458
77.2397	95.6241	96.2852	96.8372
77.3067	95.611	96.2803	96.8233
77.3737	95.5938	96.2746	96.807
77.4407	95.5727	96.269	96.7895
77.5078	95.5549	96.2585	96.7702
77.5748	95.5493	96.2472	96.7524
77.6418	95.5438	96.2352	96.7485
77.7088	95.5323	96.2227	96.7446
77.7758	95.5202	96.2127	96.7424
77.8428	95.5039	96.2069	96.7405
77.9098	95.4851	96.2021	96.7329
77.9768	95.4693	96.2021	96.7194
78.0438	95.4583	96.2021	96.7065
78.1108	95.4472	96.1978	96.6959
78.1778	95.4359	96.1929	96.6855
78.2448	95.4245	96.1867	96.6756
78.3118	95.4076	96.1799	96.6658
78.3788	95.3897	96.1731	96.6524
78.4458	95.376	96.1665	96.6371
78.5129	95.3666	96.1599	96.6246
78.5799	95.3565	96.1533	96.6179
78.6469	95.3443	96.1467	96.6113
78.7139	95.3321	96.141	96.6074
78.7809	95.3126	96.1352	96.6035
78.8479	95.2929	96.1292	96.5904
78.9149	95.2814	96.1232	96.575
78.9819	95.273	96.1175	96.5644
79.0489	95.2628	96.1118	96.5585
79.1159	95.2506	96.104	96.5516
79.1829	95.2373	96.0936	96.542
79.2499	95.2205	96.0834	96.5323
79.3169	95.2037	96.0739	96.5168
79.3839	95.1949	96.0644	96.5011
79.451	95.1865	96.0592	96.4892
79.5179	95.1747	96.0544	96.4787
79.585	95.1614	96.0532	96.4685
79.652	95.1474	96.0532	96.4588
79.719	95.1322	96.0506	96.4492
79.786	95.1176	96.0458	96.4395
79.853	95.1044	96.0394	96.4299
79.92	95.0913	96.0295	96.4159
79.987	95.0765	96.0201	96.4011
80.054	95.0617	96.0133	96.3887
80.121	95.0451	96.0065	96.3778
80.188	95.0276	96.0008	96.3687
80.255	95.0124	95.9952	96.3628
80.322	94.9992	95.9896	96.3562
80.389	94.987	95.9839	96.3454
80.4561	94.9773	95.9781	96.3346
80.523	94.9669	95.9723	96.3264
80.5901	94.9439	95.9656	96.3186
80.6571	94.9209	95.9569	96.3089
80.7241	94.9088	95.9484	96.2982
80.7911	94.9	95.9425	96.2838
80.8581	94.8914	95.9365	96.2627
80.9251	94.8829	95.9317	96.2444
80.9921	94.8709	95.9269	96.2405
81.0591	94.8528	95.9174	96.2366
81.1261	94.8355	95.9059	96.2273
81.1931	94.8232	95.8942	96.2174
81.2601	94.8108	95.8824	96.2056
81.3271	94.8019	95.8726	96.193
81.3941	94.7933	95.8668	96.1802
81.4612	94.7751	95.8616	96.1673
81.5281	94.7528	95.8606	96.1531
81.5952	94.7367	95.8596	96.133
81.6622	94.7291	95.8533	96.1128
81.7292	94.7204	95.8466	96.1087
81.7962	94.7079	95.8405	96.1047
81.8632	94.6953	95.8346	96.1007
81.9302	94.6809	95.8282	96.0967
81.9972	94.6666	95.8214	96.0862
82.0642	94.6508	95.8146	96.0704
82.1312	94.6346	95.8078	96.0532
82.1982	94.62	95.8005	96.0331
82.2652	94.6064	95.7908	96.0142
82.3322	94.5952	95.7811	96.0041
82.3992	94.5874	95.775	95.9939
82.4663	94.5773	95.769	95.9915
82.5332	94.5591	95.7632	95.9896
82.6003	94.541	95.7574	95.9793
82.6673	94.5294	95.7477	95.9653
82.7343	94.5179	95.7359	95.9528
82.8013	94.5039	95.7251	95.9418
82.8683	94.4895	95.7154	95.9293
82.9353	94.4725	95.7077	95.9131
83.0023	94.4541	95.7048	95.8978
83.0693	94.4409	95.7024	95.8908
83.1363	94.4341	95.7053	95.8838
83.2033	94.4257	95.7081	95.8812
83.2703	94.4132	95.7068	95.8792
83.3373	94.4004	95.7048	95.8688
83.4043	94.3838	95.6951	95.8546
83.4714	94.3671	95.6824	95.8421
83.5383	94.3496	95.674	95.8311
83.6054	94.3321	95.6691	95.8184
83.6724	94.3255	95.6635	95.8021
83.7394	94.3226	95.6568	95.7861
83.8064	94.3106	95.65	95.7716
83.8734	94.2923	95.6428	95.7571
83.9404	94.2758	95.6359	95.7522
84.0074	94.262	95.6319	95.7472
84.0744	94.2471	95.6279	95.7372
84.1414	94.2286	95.6159	95.726
84.2084	94.2107	95.6033	95.7153
84.2754	94.1989	95.5873	95.705
84.3424	94.1872	95.5701	95.6922
84.4094	94.1727	95.5607	95.677
84.4764	94.158	95.5587	95.663
84.5435	94.142	95.5575	95.6517
84.6105	94.1256	95.5575	95.6418
84.6775	94.1117	95.5564	95.6388
84.7445	94.0999	95.5514	95.6358
84.8115	94.0867	95.546	95.6218
84.8785	94.072	95.5341	95.6077
84.9455	94.0562	95.5223	95.5959
85.0125	94.0375	95.5105	95.5847
85.0795	94.0203	95.4986	95.5727
85.1465	94.0133	95.4847	95.5603
85.2135	94.0063	95.4701	95.5469
85.2805	93.9984	95.461	95.5327
85.3475	93.9905	95.456	95.5184
85.4145	93.9685	95.4519	95.5042
85.4815	93.944	95.4489	95.4903
85.5486	93.9303	95.4447	95.4779
85.6156	93.9214	95.4377	95.4656
85.6826	93.9118	95.4304	95.4564
85.7496	93.9017	95.4215	95.4472
85.8166	93.8866	95.4127	95.429
85.8836	93.8658	95.4059	95.4094
85.9506	93.8487	95.399	95.3941
86.0176	93.839	95.3912	95.3804
86.0846	93.8291	95.3833	95.3728
86.1516	93.818	95.3716	95.3687
86.2186	93.8069	95.3584	95.3609
86.2856	93.796	95.3466	95.3483
86.3526	93.7851	95.3358	95.3344
86.4196	93.7701	95.3294	95.3178
86.4866	93.7548	95.3284	95.3025
86.5537	93.7316	95.3274	95.292
86.6207	93.7072	95.3264	95.2828
86.6877	93.6956	95.3238	95.2848
86.7547	93.6896	95.3128	95.2869
86.8217	93.6789	95.3019	95.2801
86.8887	93.6648	95.2918	95.2729
86.9557	93.6492	95.2816	95.263
87.0227	93.6323	95.2745	95.2525
87.0897	93.6175	95.2675	95.2338
87.1567	93.6064	95.2629	95.2117
87.2237	93.5941	95.2589	95.1986
87.2907	93.5781	95.2556	95.1911
87.3577	93.5623	95.2526	95.1843
87.4247	93.5471	95.246	95.1779
87.4917	93.5319	95.236	95.1698
87.5588	93.5164	95.2263	95.1595
87.6258	93.5009	95.2172	95.1487
87.6928	93.487	95.2104	95.137
87.7598	93.4732	95.2093	95.1258
87.8268	93.459	95.2078	95.1165
87.8938	93.4449	95.2039	95.1067
87.9608	93.4268	95.1997	95.0939
88.0278	93.4077	95.1896	95.0811
88.0948	93.3933	95.1795	95.0665
88.1618	93.3811	95.1732	95.0519
88.2288	93.3675	95.1673	95.0449
88.2958	93.353	95.1628	95.0386
88.3628	93.3375	95.1587	95.027
88.4298	93.3212	95.1469	95.0143
88.4968	93.3085	95.1317	94.9952
88.5639	93.2994	95.1178	94.9739
88.6309	93.284	95.1047	94.9618
88.6979	93.2585	95.0974	94.9543
88.7649	93.2382	95.0964	94.9468
88.8319	93.229	95.0954	94.9395
88.8989	93.22	95.0944	94.9277
88.9659	93.2117	95.0921	94.9117
89.0329	93.2013	95.0859	94.8982
89.0999	93.1818	95.0791	94.8876
89.1669	93.1631	95.069	94.8774
89.2339	93.1499	95.0592	94.8677
89.3009	93.1367	95.0521	94.8577
89.3679	93.124	95.045	94.8468
89.4349	93.1109	95.038	94.8329
89.5019	93.0917	95.031	94.8109
89.569	93.0725	95.0229	94.7909
89.636	93.0637	95.0146	94.7811
89.703	93.0554	95	94.7712
89.77	93.0442	94.9836	94.7604
89.837	93.0329	94.9723	94.7497
89.904	93.0179	94.9631	94.7402
89.971	93.0025	94.959	94.7307
90.038	92.9827	94.9579	94.7078
90.105	92.962	94.9543	94.685
90.172	92.9536	94.9482	94.6771
90.239	92.9485	94.9398	94.6697
90.306	92.9387	94.9285	94.6621
90.373	92.9274	94.9184	94.6547
90.44	92.914	94.9103	94.6452
90.5071	92.8996	94.9027	94.6354
90.5741	92.8858	94.8965	94.6267
90.6411	92.8722	94.8902	94.6183
90.7081	92.8643	94.8831	94.6032
90.7751	92.86	94.8752	94.5856
90.8421	92.8502	94.8597	94.5728
90.9091	92.8368	94.8444	94.562
90.9761	92.8206	94.8352	94.56
91.0431	92.8022	94.8261	94.5622
91.1101	92.788	94.8255	94.5549
91.1771	92.7784	94.8255	94.5429
91.2441	92.7688	94.8209	94.5288
91.3111	92.7594	94.8156	94.5136
91.3781	92.7443	94.8078	94.4956
91.4451	92.7237	94.7997	94.4759
91.5122	92.7094	94.7923	94.4673
91.5792	92.7	94.7851	94.4663
91.6462	92.6928	94.7779	94.4627
91.7132	92.6876	94.7707	94.4572
91.7802	92.6778	94.7566	94.4456
91.8472	92.6633	94.7388	94.4292
91.9142	92.6462	94.7261	94.4181
91.9812	92.6258	94.7167	94.4115
92.0482	92.6101	94.714	94.4026
92.1152	92.5995	94.7161	94.3914
92.1822	92.592	94.717	94.378
92.2492	92.5877	94.717	94.3625
92.3162	92.5782	94.7128	94.3517
92.3832	92.5633	94.7034	94.345
92.4502	92.5506	94.6945	94.335
92.5173	92.54	94.6862	94.3229
92.5843	92.5299	94.6801	94.3121
92.6513	92.5202	94.678	94.3022
92.7183	92.5048	94.675	94.2917
92.7853	92.4848	94.6698	94.2808
92.8523	92.4701	94.6649	94.2684
92.9193	92.4599	94.6607	94.2549
92.9863	92.4499	94.6558	94.2414
93.0533	92.4402	94.6487	94.2281
93.1203	92.4252	94.641	94.2161
93.1873	92.4052	94.6295	94.2051
93.2543	92.3898	94.6183	94.196
93.3213	92.3791	94.6089	94.1882
93.3883	92.3719	94.6	94.1811
93.4553	92.3676	94.6	94.1744
93.5224	92.3507	94.5999	94.1598
93.5894	92.3243	94.5978	94.141
93.6564	92.3094	94.5957	94.128
93.7234	92.3008	94.5883	94.118
93.7904	92.2907	94.5809	94.1087
93.8574	92.2801	94.5716	94.0998
93.9244	92.2655	94.5622	94.0905
93.9914	92.2493	94.5558	94.0812
94.0584	92.2314	94.5495	94.074
94.1254	92.213	94.5431	94.0673
94.1924	92.2067	94.5368	94.051
94.2594	92.2035	94.5287	94.0329
94.3264	92.1922	94.5203	94.017
94.3934	92.1792	94.5127	94.0013
94.4604	92.1555	94.5052	94
94.5275	92.1309	94.4925	94
94.5945	92.1269	94.4789	93.9934
94.6615	92.1228	94.4642	93.9867
94.7285	92.113	94.4492	93.974
94.7955	92.1028	94.4442	93.9613
94.8625	92.0877	94.441	93.9489
94.9295	92.0721	94.4404	93.9369
94.9965	92.0525	94.4404	93.9263
95.0635	92.0356	94.4336	93.9155
95.1305	92.0334	94.4254	93.9043
95.1975	92.0299	94.4144	93.892
95.2645	92.0212	94.4026	93.8774
95.3315	92.0107	94.3967	93.8672
95.3985	91.9951	94.3924	93.866
95.4655	91.9776	94.3872	93.8617
95.5326	91.9569	94.3817	93.8525
95.5996	91.9441	94.3683	93.8417
95.6666	91.9419	94.3534	93.8291
95.7336	91.9371	94.3412	93.8202
95.8006	91.9293	94.3295	93.8144
95.8676	91.9197	94.3268	93.8086
95.9346	91.9087	94.3257	93.8028
96.0016	91.8907	94.3209	93.7874
96.0686	91.8689	94.3155	93.7686
96.1356	91.8553	94.3025	93.7513
96.2026	91.845	94.2886	93.7343
96.2696	91.8398	94.2815	93.7329
96.3366	91.8355	94.2752	93.7328
96.4036	91.8206	94.266	93.7258
96.4707	91.8049	94.2565	93.718
96.5376	91.7942	94.2461	93.7054
96.6047	91.7824	94.2355	93.693
96.6717	91.7598	94.2188	93.6817
96.7387	91.7399	94.2011	93.6695
96.8057	91.7299	94.1941	93.6553
96.8727	91.721	94.1878	93.6398
96.9397	91.7143	94.1882	93.6222
97.0067	91.703	94.1893	93.6124
97.0737	91.6851	94.184	93.6101
97.1407	91.6672	94.1784	93.6062
97.2077	91.6492	94.1647	93.6016
97.2747	91.6355	94.1511	93.5878
97.3417	91.6243	94.1447	93.5707
97.4087	91.6172	94.1382	93.5616
97.4758	91.6114	94.1305	93.5544
97.5427	91.5956	94.1228	93.544
97.6098	91.579	94.1162	93.5328
97.6768	91.5526	94.11	93.5127
97.7438	91.5282	94.1057	93.4952
97.8108	91.5237	94.1007	93.4882
97.8778	91.5196	94.0919	93.4823
97.9448	91.5174	94.0809	93.4788
98.0118	91.5107	94.0629	93.4707
98.0788	91.4948	94.0475	93.4568
98.1458	91.4762	94.0411	93.4459
98.2128	91.4543	94.0359	93.4377
98.2798	91.4375	94.0348	93.4302
98.3468	91.4236	94.0311	93.4231
98.4138	91.4181	94.0226	93.4169
98.4809	91.4147	94.0136	93.411
98.5478	91.4011	94.0037	93.4017
98.6149	91.386	93.9947	93.3912
98.6819	91.3641	93.9871	93.3712
98.7489	91.3439	93.98	93.3539
98.8159	91.3304	93.9734	93.3466
98.8829	91.3213	93.9652	93.3412
98.9499	91.3213	93.9552	93.3389
99.0169	91.3152	93.9403	93.334
99.0839	91.3028	93.9218	93.3269
99.1509	91.2867	93.9107	93.3183
99.2179	91.2684	93.9041	93.3088
99.2849	91.2483	93.9021	93.2944
99.3519	91.2278	93.9021	93.2786
99.4189	91.2241	93.898	93.2604
99.486	91.2207	93.8925	93.2446
99.553	91.2068	93.8795	93.2423
99.62	91.1932	93.8649	93.2406
99.687	91.1804	93.8569	93.2406
99.754	91.1688	93.8494	93.2372
99.821	91.1586	93.8351	93.2301
99.888	91.1482	93.8207	93.22
99.955	91.1377	93.8107	93.2078
100.022	91.1228	93.8023	93.1984
100.089	91.1067	93.8034	93.1897
100.156	91.096	93.8031	93.179
100.223	91.0859	93.7975	93.1671
100.29	91.079	93.7898	93.1477
100.357	91.071	93.7776	93.1323
100.424	91.0606	93.7655	93.125
100.491	91.0512	93.7532	93.122
100.558	91.0431	93.7393	93.1233
100.625	91.0334	93.7236	93.1193
100.692	91.0229	93.7157	93.1132
100.759	91.0086	93.7136	93.0998
100.826	90.9936	93.7079	93.0858
100.893	90.9727	93.7003	93.0783
100.96	90.9554	93.6908	93.0705
101.027	90.9542	93.6805	93.0618
101.094	90.9513	93.6733	93.0507
101.161	90.9453	93.6667	93.0373
101.228	90.9321	93.6602	93.0238
101.295	90.9141	93.6536	93.0104
101.362	90.9015	93.6457	93.0078
101.429	90.8899	93.6369	93.0063
101.496	90.8791	93.619	93.0013
101.563	90.8672	93.6022	92.9952
101.63	90.8522	93.5909	92.9867
101.697	90.8375	93.583	92.9781
101.764	90.8231	93.583	92.9697
101.831	90.8105	93.5817	92.9601
101.898	90.7987	93.5784	92.95
101.965	90.7879	93.5712	92.9401
102.032	90.7773	93.5598	92.9302
102.099	90.7678	93.5512	92.9203
102.166	90.7568	93.5444	92.9108
102.233	90.7425	93.5353	92.9022
102.3	90.7246	93.5252	92.8863
102.367	90.7036	93.5159	92.865
102.434	90.6968	93.5069	92.8517
102.501	90.6956	93.4925	92.8411
102.568	90.6909	93.4782	92.8424
102.635	90.6848	93.4702	92.8423
102.702	90.6741	93.4641	92.8385
102.769	90.6584	93.4652	92.8298
102.836	90.6361	93.4649	92.816
102.903	90.6196	93.4615	92.8068
102.97	90.6064	93.4532	92.7993
103.037	90.6067	93.4381	92.7906
103.104	90.6087	93.4273	92.7814
103.171	90.6039	93.4193	92.7701
103.238	90.5981	93.4115	92.7582
103.305	90.5894	93.4036	92.7455
103.372	90.5817	93.3964	92.739
103.439	90.5747	93.3893	92.7352
103.506	90.5657	93.379	92.7351
103.573	90.5561	93.3683	92.7336
103.64	90.5388	93.3545	92.726
103.707	90.5216	93.342	92.7167
103.774	90.5049	93.3328	92.7052
103.841	90.4962	93.3242	92.6975
103.908	90.495	93.3162	92.6912
103.975	90.491	93.3081	92.6836
104.042	90.4852	93.3	92.6759
104.109	90.4685	93.2912	92.6683
104.176	90.4548	93.2821	92.6575
104.243	90.4485	93.2769	92.6434
104.31	90.4408	93.2722	92.6245
104.377	90.4324	93.2588	92.6047
104.444	90.4238	93.2447	92.5996
104.511	90.4129	93.226	92.5956
104.578	90.3901	93.2111	92.5943
104.645	90.3715	93.2052	92.5898
104.712	90.3594	93.2027	92.5834
104.779	90.356	93.2038	92.5715
104.846	90.3572	93.2015	92.5594
104.913	90.3518	93.1968	92.5505
104.981	90.344	93.1904	92.5416
105.047	90.3281	93.1835	92.5327
105.115	90.3165	93.1754	92.5246
105.182	90.3104	93.1669	92.5169
105.249	90.305	93.1566	92.5065
105.316	90.2989	93.1477	92.4968
105.383	90.2793	93.1431	92.489
105.45	90.2613	93.1379	92.4771
105.517	90.2461	93.132	92.462
105.584	90.241	93.1248	92.4484
105.651	90.241	93.1168	92.4367
105.718	90.234	93.1068	92.4341
105.785	90.2258	93.096	92.429
105.852	90.215	93.0946	92.4212
105.919	90.2052	93.0938	92.4105
105.986	90.1965	93.095	92.3992
106.053	90.1869	93.0943	92.3928
106.12	90.1766	93.0897	92.3859
106.187	90.1623	93.0833	92.378
106.254	90.1479	93.0751	92.3701
106.321	90.1332	93.0692	92.3621
106.388	90.1236	93.0644	92.3544
106.455	90.1163	93.0596	92.3466
106.522	90.1163	93.0547	92.3387
106.589	90.1146	93.049	92.3308
106.656	90.1095	93.0425	92.3229
106.723	90.103	93.034	92.3101
106.79	90.0957	93.0252	92.2973
106.857	90.087	93.0162	92.2858
106.924	90.0782	93.0052	92.275
106.991	90.0696	92.993	92.2649
107.058	90.0595	92.9794	92.2636
107.125	90.0482	92.9658	92.2612
107.192	90.0433	92.9611	92.2562
107.259	90.0395	92.9574	92.2462
107.326	90.0357	92.9574	92.2314
107.393	90.0313	92.9551	92.2273
107.46	90.0262	92.9504	92.2244
107.527	90.0179	92.9415	92.2203
107.594	90.0075	92.9309	92.217
107.661	89.9899	92.9213	92.2144
107.728	89.9785	92.912	92.2105
107.795	89.9734	92.9047	92.2056
107.862	89.9756	92.8975	92.1977
107.929	89.9789	92.8906	92.1853
107.996	89.9789	92.8847	92.1695
108.063	89.9728	92.8799	92.1541
108.13	89.96	92.8742	92.1443
108.197	89.9504	92.868	92.147
108.264	89.9423	92.861	92.1496
108.331	89.9384	92.8539	92.1523
108.398	89.9333	92.8466	92.1484
108.465	89.9269	92.8358	92.1404
108.532	89.9193	92.8208	92.1226
108.599	89.9116	92.8066	92.1124
108.666	89.9039	92.7929	92.1058
108.733	89.8925	92.7894	92.0991
108.8	89.8785	92.7869	92.0923
108.867	89.8657	92.7832	92.0854
108.934	89.8556	92.7781	92.0776
109.001	89.853	92.7708	92.0689
109.068	89.8471	92.762	92.057
109.135	89.8396	92.7524	92.0437
109.202	89.8277	92.7416	92.0287
109.269	89.8168	92.7308	92.0173
109.336	89.8078	92.7214	92.0085
109.403	89.7996	92.7137	92.0072
109.47	89.7915	92.71	92.0005
109.537	89.7814	92.7043	91.9904
109.604	89.7702	92.6971	91.9769
109.671	89.7576	92.6909	91.9657
109.738	89.7371	92.6849	91.9577
109.805	89.7171	92.6764	91.9515
109.872	89.7082	92.6668	91.9457
109.939	89.7026	92.6543	91.9387
110.006	89.7	92.6427	91.9304
110.073	89.6916	92.6317	91.9213
110.14	89.6826	92.6278	91.9142
110.207	89.6732	92.6255	91.9077
110.274	89.663	92.6255	91.9022
110.341	89.6526	92.6239	91.8938
110.408	89.6423	92.6192	91.8837
110.475	89.6318	92.611	91.867
110.542	89.6212	92.6	91.8519
110.609	89.613	92.5929	91.8384
110.676	89.6044	92.5867	91.8342
110.743	89.5925	92.5805	91.8311
110.81	89.5735	92.5748	91.8271
110.877	89.5497	92.5699	91.8187
110.944	89.5418	92.5634	91.8076
111.011	89.537	92.556	91.7947
111.078	89.537	92.5486	91.7848
111.145	89.5349	92.5414	91.7779
111.212	89.5304	92.5353	91.7699
111.279	89.5171	92.5285	91.7628
111.346	89.5055	92.5207	91.7585
111.413	89.495	92.5083	91.7515
111.48	89.473	92.4949	91.7428
111.547	89.4539	92.4839	91.7319
111.614	89.4404	92.4762	91.7194
111.681	89.4376	92.4749	91.705
111.748	89.4358	92.4737	91.6887
111.815	89.4279	92.4725	91.6753
111.882	89.4175	92.4679	91.6681
111.949	89.4056	92.4614	91.6678
112.016	89.3963	92.4468	91.6673
112.083	89.3864	92.4356	91.6602
112.15	89.3756	92.4293	91.6532
112.217	89.3708	92.423	91.6459
112.284	89.3661	92.4167	91.6361
112.351	89.3594	92.4106	91.6263
112.418	89.3518	92.4052	91.6164
112.485	89.3439	92.4013	91.6052
112.552	89.3373	92.3952	91.5947
112.619	89.3299	92.3878	91.5851
112.686	89.3218	92.3815	91.5796
112.753	89.2986	92.3745	91.5752
112.82	89.2788	92.3645	91.5696
112.887	89.2664	92.3532	91.5612
112.954	89.2654	92.3407	91.5512
113.021	89.2657	92.3312	91.5444
113.088	89.2631	92.3234	91.534
113.155	89.2577	92.3234	91.52
113.222	89.2504	92.3234	91.5056
113.289	89.238	92.3234	91.4945
113.356	89.2281	92.3197	91.4888
113.423	89.2201	92.3144	91.4879
113.49	89.2092	92.2994	91.4871
113.557	89.2006	92.2872	91.4843
113.624	89.1952	92.2807	91.4772
113.691	89.1887	92.2743	91.4673
113.758	89.1827	92.268	91.453
113.825	89.1786	92.2629	91.4443
113.892	89.1733	92.2578	91.4387
113.959	89.1657	92.2527	91.4345
114.026	89.1517	92.2476	91.4294
114.093	89.1392	92.2426	91.4237
114.16	89.1278	92.2375	91.4209
114.227	89.1196	92.2312	91.4174
114.294	89.1163	92.2225	91.4131
114.361	89.1161	92.2152	91.4062
114.428	89.112	92.2088	91.3973
114.495	89.1064	92.2073	91.3854
114.562	89.0996	92.2049	91.3666
114.629	89.0888	92.1996	91.3495
114.696	89.0802	92.1954	91.3379
114.763	89.0748	92.1916	91.3344
114.83	89.0693	92.1878	91.3337
114.897	89.0629	92.1836	91.3352
114.965	89.0545	92.1786	91.3333
115.031	89.0463	92.1743	91.3297
115.099	89.0391	92.1704	91.3238
115.166	89.035	92.1665	91.317
115.233	89.0298	92.1589	91.3104
115.3	89.0241	92.1419	91.3059
115.367	89.017	92.1285	91.3016
115.434	89.0054	92.117	91.2968
115.501	88.9923	92.1105	91.2896
115.568	88.9824	92.1059	91.2823
115.635	88.9736	92.1046	91.2749
115.702	88.9663	92.1043	91.2677
115.769	88.9677	92.1042	91.2613
115.836	88.9668	92.1015	91.2556
115.903	88.9641	92.0972	91.2512
115.97	88.9556	92.0907	91.246
116.037	88.9459	92.0801	91.2401
116.104	88.935	92.0692	91.2343
116.171	88.929	92.0627	91.2293
116.238	88.924	92.0548	91.2249
116.305	88.9199	92.0457	91.2186
116.372	88.9158	92.0402	91.2117
116.439	88.9122	92.0349	91.2041
116.506	88.9095	92.0284	91.1941
116.573	88.9055	92.0218	91.183
116.64	88.9014	92.0151	91.171
116.707	88.8971	92.0088	91.1592
116.774	88.8918	92.0019	91.1527
116.841	88.8861	91.9939	91.1501
116.908	88.8804	91.9825	91.1501
116.975	88.8748	91.9695	91.1492
117.042	88.8697	91.9577	91.1474
117.109	88.8655	91.9482	91.1445
117.176	88.8589	91.9416	91.1406
117.243	88.849	91.9382	91.1363
117.31	88.8333	91.9347	91.1317
117.377	88.8214	91.9282	91.1262
117.444	88.811	91.9218	91.1199
117.511	88.8024	91.9154	91.1111
117.578	88.8	91.906	91.1031
117.645	88.7986	91.8981	91.0955
117.712	88.7973	91.893	91.0882
117.779	88.7922	91.8886	91.082
117.846	88.7859	91.8843	91.0759
117.913	88.7788	91.879	91.0684
117.98	88.7729	91.873	91.0651
118.047	88.7673	91.8664	91.0632
118.114	88.7618	91.8585	91.0603
118.181	88.7549	91.8514	91.0552
118.248	88.7477	91.8462	91.0475
118.315	88.7408	91.8419	91.0353
118.382	88.7325	91.8377	91.0269
118.449	88.7251	91.8314	91.0198
118.516	88.7194	91.8254	91.0135
118.583	88.7138	91.8198	91.0066
118.65	88.7081	91.8144	90.9999
118.717	88.7024	91.8075	90.9938
118.784	88.6965	91.7971	90.9892
118.851	88.6907	91.7857	90.9841
118.918	88.685	91.774	90.9781
118.985	88.6794	91.7632	90.972
119.052	88.6744	91.7556	90.9619
119.119	88.67	91.7515	90.9486
119.186	88.6627	91.7499	90.9382
119.253	88.6564	91.7479	90.9276
119.32	88.6507	91.7437	90.918
119.387	88.6448	91.7378	90.9149
119.454	88.6399	91.731	90.9129
119.521	88.6355	91.7232	90.9108
119.588	88.6297	91.7165	90.9063
119.655	88.6182	91.7111	90.9007
119.722	88.6045	91.7057	90.8938
119.789	88.593	91.7008	90.8845
119.856	88.5824	91.6967	90.8768
119.923	88.5742	91.6937	90.8697
119.99	88.5713	91.6907	90.8635
120.057	88.5696	91.6867	90.8574
120.124	88.5682	91.6802	90.8513
120.191	88.5668	91.6722	90.8453
120.258	88.5641	91.6668	90.8391
120.325	88.5606	91.6614	90.8321
120.392	88.5563	91.6559	90.8247
120.459	88.552	91.6506	90.8188
120.526	88.5476	91.6449	90.8126
120.593	88.5432	91.6382	90.8059
120.66	88.5389	91.6294	90.7984
120.727	88.5321	91.6195	90.7932
120.794	88.5236	91.6086	90.788
120.861	88.5177	91.5986	90.7818
120.928	88.512	91.5892	90.7755
120.995	88.5057	91.5852	90.7676
121.062	88.4968	91.5818	90.7584
121.129	88.4903	91.579	90.7495
121.196	88.4845	91.5739	90.7402
121.263	88.4787	91.5681	90.7309
121.33	88.4741	91.5614	90.722
121.397	88.4691	91.5552	90.7174
121.464	88.4632	91.5491	90.7142
121.531	88.4588	91.5426	90.7111
121.598	88.4537	91.5386	90.7094
121.665	88.4477	91.5357	90.7063
121.732	88.4404	91.5302	90.7017
121.799	88.4331	91.5247	90.697
121.866	88.4257	91.5193	90.6924
121.933	88.4184	91.5138	90.6875
122	88.4091	91.5077	90.6816
122.067	88.3988	91.501	90.6766
122.134	88.3881	91.4942	90.6724
122.201	88.3778	91.4873	90.6693
122.268	88.3695	91.4803	90.6649
122.335	88.3636	91.47	90.6603
122.402	88.3607	91.4599	90.6554
122.469	88.3586	91.4531	90.6448
122.536	88.3571	91.4472	90.6366
122.603	88.3556	91.4419	90.6304
122.67	88.3522	91.4378	90.6242
122.737	88.3478	91.4328	90.6189
122.804	88.3433	91.4272	90.6135
122.871	88.3401	91.4218	90.6073
122.938	88.3366	91.4163	90.6025
123.005	88.3322	91.4106	90.5919
123.072	88.3277	91.3971	90.5772
123.139	88.3218	91.3834	90.5664
123.206	88.3147	91.3693	90.5557
123.273	88.3101	91.3594	90.5464
123.34	88.3044	91.3522	90.5416
123.407	88.2988	91.3495	90.5395
123.474	88.2943	91.3478	90.5367
123.541	88.2886	91.3459	90.532
123.608	88.2834	91.3431	90.5258
123.675	88.279	91.3381	90.5195
123.742	88.2746	91.333	90.5135
123.809	88.2719	91.3289	90.5088
123.876	88.2698	91.3237	90.5029
123.943	88.2653	91.3179	90.4972
124.01	88.2609	91.3109	90.4924
124.077	88.2539	91.3029	90.4877
124.144	88.242	91.2949	90.483
124.211	88.2356	91.2893	90.4781
124.278	88.2296	91.2803	90.4716
124.345	88.224	91.2695	90.4643
124.412	88.2225	91.2624	90.4577
124.479	88.219	91.2562	90.4529
124.546	88.2146	91.2507	90.4468
124.613	88.2101	91.2465	90.4394
124.68	88.2055	91.2415	90.4318
124.747	88.201	91.2358	90.4271
124.814	88.1966	91.2288	90.4211
124.881	88.1921	91.2225	90.4148
124.948	88.1875	91.2171	90.4086
125.016	88.1827	91.1988	90.4023
125.083	88.1767	91.1831	90.396
125.15	88.172	91.1701	90.3897
125.217	88.1675	91.1616	90.3833
125.284	88.163	91.1567	90.3757
125.351	88.1571	91.1553	90.3661
125.418	88.1519	91.1539	90.3535
125.485	88.1474	91.1525	90.3423
125.552	88.1429	91.1511	90.332
125.619	88.1395	91.1497	90.3238
125.686	88.1366	91.1461	90.3207
125.753	88.1336	91.1405	90.3175
125.82	88.1293	91.1361	90.3144
125.887	88.1254	91.1318	90.3113
125.954	88.1224	91.1276	90.305
126.021	88.1178	91.1207	90.2997
126.088	88.1103	91.1151	90.2949
126.155	88.1016	91.1108	90.2885
126.222	88.0941	91.1079	90.2832
126.289	88.088	91.103	90.2777
126.356	88.0813	91.096	90.2715
126.423	88.0736	91.0916	90.2699
126.49	88.0691	91.0874	90.2693
126.557	88.0656	91.0832	90.2682
126.624	88.063	91.0788	90.2635
126.691	88.0615	91.0738	90.26
126.758	88.0587	91.0682	90.2521
126.825	88.0549	91.0625	90.2401
126.892	88.0505	91.0575	90.2337
126.959	88.0474	91.0532	90.2272
127.026	88.0433	91.0474	90.2218
127.093	88.0387	91.0417	90.2188
127.16	88.0341	91.0361	90.2142
127.227	88.031	91.0303	90.2094
127.294	88.0272	91.0213	90.2043
127.361	88.0228	91.0098	90.1996
127.428	88.0184	90.9982	90.1948
127.495	88.0138	90.9874	90.19
127.562	88.0092	90.9779	90.1852
127.629	88.0046	90.9722	90.1804
127.696	88.0014	90.9683	90.1756
127.763	87.9975	90.9657	90.1708
127.83	87.993	90.9642	90.1661
127.897	87.9884	90.9618	90.1612
127.964	87.9839	90.9588	90.152
128.031	87.9798	90.9545	90.1396
128.098	87.9768	90.9501	90.1301
128.165	87.9723	90.9457	90.1205
128.232	87.9677	90.9415	90.1115
128.299	87.9634	90.9372	90.1036
128.366	87.9604	90.9329	90.1005
128.433	87.9549	90.9285	90.0974
128.5	87.9494	90.9241	90.0945
128.567	87.9447	90.9193	90.0929
128.634	87.9402	90.9136	90.0913
128.701	87.9357	90.9091	90.0905
128.768	87.9315	90.9043	90.0904
128.835	87.9284	90.8985	90.0888
128.902	87.9254	90.894	90.0871
128.969	87.9231	90.8896	90.0849
129.036	87.9212	90.8852	90.0816
129.103	87.9182	90.8809	90.0785
129.17	87.9151	90.8765	90.0753
129.237	87.912	90.8722	90.0721
129.304	87.9089	90.8679	90.0688
129.371	87.906	90.8636	90.0656
129.438	87.9031	90.859	90.0608
129.505	87.9	90.8518	90.0547
129.572	87.8969	90.8462	90.0498
129.639	87.8939	90.8416	90.0449
129.706	87.8908	90.8358	90.04
129.773	87.8876	90.8289	90.0353
129.84	87.8846	90.8223	90.0305
129.907	87.8827	90.8179	90.0266
129.974	87.8812	90.8123	90.0229
130.041	87.8796	90.807	90.0182
130.108	87.8766	90.8026	90.0134
130.175	87.8736	90.7981	90.0085
130.242	87.8708	90.793	90.0036
130.309	87.8693	90.7871	89.9987
130.376	87.8666	90.7782	89.9939
130.443	87.864	90.7694	89.9883
130.51	87.8621	90.7609	89.9818
130.577	87.8592	90.7537	89.9754
130.644	87.8573	90.7456	89.9701
130.711	87.8552	90.7379	89.9647
130.778	87.8521	90.7349	89.9582
130.845	87.8505	90.732	89.9533
130.912	87.8482	90.7291	89.9475
130.979	87.8452	90.7261	89.9414
131.046	87.8421	90.7232	89.9364
131.113	87.839	90.7197	89.9303
131.18	87.8359	90.7153	89.9246
131.247	87.8328	90.7095	89.9192
131.314	87.8297	90.7043	89.9128
131.381	87.8256	90.6999	89.9078
131.448	87.8214	90.6956	89.903
131.515	87.8183	90.6903	89.898
131.582	87.8139	90.6845	89.8916
131.649	87.8092	90.68	89.8874
131.716	87.8045	90.6716	89.8837
131.783	87.7999	90.6621	89.8787
131.85	87.7928	90.6544	89.869
131.917	87.7845	90.6483	89.8552
131.984	87.7755	90.6407	89.8395
132.051	87.763	90.6302	89.8249
132.118	87.7518	90.6185	89.8121
132.185	87.7411	90.6075	89.8009
132.252	87.7302	90.5974	89.7916
132.319	87.7208	90.5903	89.7852
132.386	87.7123	90.582	89.7812
132.453	87.7051	90.573	89.7779
132.52	87.7003	90.5642	89.7743
132.587	87.6958	90.5563	89.768
132.654	87.6927	90.547	89.7638
132.721	87.6911	90.5329	89.76
132.788	87.6896	90.5204	89.7549
132.855	87.688	90.5082	89.7501
132.922	87.6859	90.496	89.7433
132.989	87.6827	90.4928	89.7344
133.056	87.6782	90.4891	89.7231
133.123	87.6735	90.4843	89.7147
133.19	87.6688	90.4753	89.7057
133.257	87.6641	90.4652	89.6958
133.324	87.6581	90.4551	89.6864
133.391	87.6537	90.4463	89.6791
133.458	87.6504	90.4374	89.671
133.525	87.6442	90.4285	89.6619
133.592	87.6392	90.4196	89.657
133.659	87.6344	90.4117	89.6509
133.726	87.6298	90.3998	89.6444
133.793	87.6267	90.3859	89.6379
133.86	87.6227	90.3754	89.6265
133.927	87.6186	90.3671	89.6183
133.994	87.6155	90.3597	89.6113
134.061	87.6124	90.3519	89.6032
134.128	87.6084	90.3444	89.5936
134.195	87.6044	90.3377	89.5865
134.262	87.6028	90.332	89.5811
134.329	87.5999	90.3289	89.5748
134.396	87.5969	90.3244	89.5696
134.463	87.5939	90.3187	89.5656
134.53	87.5906	90.3142	89.562
134.597	87.5875	90.3097	89.5574
134.664	87.585	90.3051	89.5537
134.731	87.5835	90.3005	89.5498
134.798	87.5804	90.296	89.5452
134.865	87.5773	90.2916	89.5419
134.932	87.5742	90.2871	89.5387
135	87.5711	90.2826	89.5354
135.067	87.5694	90.2781	89.532
135.134	87.5671	90.2736	89.5288
135.201	87.5642	90.2691	89.5204
135.268	87.5626	90.2634	89.51
135.335	87.561	90.2557	89.502
135.402	87.5602	90.2456	89.4921
135.469	87.5602	90.2378	89.4832
135.536	87.5602	90.2294	89.4755
135.603	87.558	90.2208	89.469
135.67	87.556	90.2147	89.4666
135.737	87.556	90.2108	89.465
135.804	87.556	90.2081	89.4627
135.871	87.5551	90.2066	89.4562
135.938	87.5539	90.2037	89.4523
136.005	87.5539	90.1999	89.4478
136.072	87.5512	90.1954	89.4413
136.139	87.5489	90.1908	89.4364
136.206	87.5476	90.1852	89.4315
136.273	87.5476	90.1797	89.4267
136.34	87.5451	90.1752	89.4218
136.407	87.5427	90.1656	89.4169
136.474	87.541	90.157	89.4111
136.541	87.5379	90.1511	89.4046
136.608	87.5348	90.1451	89.3972
136.675	87.5317	90.1383	89.3869
136.742	87.5286	90.131	89.3768
136.809	87.524	90.1248	89.3672
136.876	87.5203	90.1188	89.3587
136.943	87.5172	90.1139	89.3507
137.01	87.5141	90.1109	89.3443
137.077	87.511	90.1049	89.3395
137.144	87.5078	90.0989	89.3346
137.211	87.5044	90.0918	89.3297
137.278	87.4998	90.0765	89.3248
137.345	87.4952	90.0669	89.3199
137.412	87.4905	90.0595	89.3133
137.479	87.4858	90.0519	89.308
137.546	87.4812	90.0443	89.3032
137.613	87.4788	90.0375	89.2982
137.68	87.4761	90.0316	89.2934
137.747	87.4715	90.0254	89.2877
137.814	87.4639	90.0184	89.2813
137.881	87.4561	90.0112	89.2746
137.948	87.4487	90.0051	89.2695
138.015	87.4425	90.0004	89.2638
138.082	87.4348	89.9946	89.2572
138.149	87.4278	89.9869	89.2507
138.216	87.4216	89.9794	89.2442
138.283	87.4155	89.965	89.2378
138.35	87.4105	89.9473	89.2315
138.417	87.4058	89.9323	89.2249
138.484	87.4011	89.9196	89.2184
138.551	87.3949	89.9094	89.2119
138.618	87.3898	89.9019	89.2054
138.685	87.3845	89.896	89.1991
138.752	87.3784	89.8918	89.1927
138.819	87.3738	89.888	89.1862
138.886	87.3681	89.8804	89.1797
138.953	87.3623	89.8728	89.1731
139.02	87.3576	89.8652	89.1641
139.087	87.353	89.8575	89.1534
139.154	87.3484	89.85	89.1449
139.221	87.3438	89.8433	89.1354
139.288	87.3391	89.8368	89.1265
139.355	87.3357	89.8293	89.1187
139.422	87.3327	89.823	89.1124
139.489	87.3297	89.8169	89.1082
139.556	87.3283	89.8108	89.1049
139.623	87.3257	89.8046	89.1017
139.69	87.323	89.7986	89.0984
139.757	87.3214	89.7928	89.0952
139.824	87.3199	89.7883	89.0915
139.891	87.3174	89.7825	89.0864
139.958	87.3147	89.777	89.0831
140.025	87.3131	89.7725	89.079
140.092	87.3115	89.7709	89.074
140.159	87.31	89.7676	89.0691
140.226	87.3085	89.7631	89.0644
140.293	87.3069	89.7585	89.0588
140.36	87.3041	89.7539	89.0524
140.427	87.3017	89.7482	89.0477
140.494	87.3001	89.7405	89.0429
140.561	87.2986	89.7359	89.0361
140.628	87.296	89.7313	89.0263
140.695	87.2929	89.7265	89.0201
140.762	87.2898	89.7205	89.0135
140.829	87.2853	89.7142	89.007
140.896	87.2816	89.7087	89.0007
140.963	87.2783	89.7044	88.9931
141.03	87.2737	89.6997	88.9852
141.097	87.2677	89.6942	88.9774
141.164	87.2629	89.6883	88.9725
141.231	87.2595	89.6837	88.9664
141.298	87.2535	89.6778	88.9593
141.365	87.2485	89.6731	88.9514
141.432	87.2441	89.6698	88.9466
141.499	87.2394	89.6638	88.9408
141.566	87.236	89.6576	88.9343
141.633	87.2312	89.6519	88.9278
141.7	87.2254	89.6475	88.9229
141.767	87.2207	89.6403	88.9172
141.834	87.2149	89.6299	88.9107
141.901	87.2088	89.6165	88.9043
141.968	87.2026	89.6057	88.8953
142.035	87.1966	89.5943	88.8869
142.102	87.1915	89.5834	88.8804
142.169	87.1863	89.5756	88.869
142.236	87.1801	89.5706	88.8567
142.303	87.1739	89.566	88.8438
142.37	87.1695	89.5614	88.8309
142.437	87.1659	89.5569	88.8193
142.504	87.1598	89.5513	88.81
142.571	87.1561	89.5456	88.8027
142.638	87.153	89.541	88.7979
142.705	87.1499	89.5336	88.793
142.772	87.1468	89.5268	88.7881
142.839	87.1438	89.5208	88.7832
142.906	87.1412	89.513	88.7784
142.973	87.1396	89.5064	88.7736
143.04	87.1367	89.4992	88.7683
143.107	87.1336	89.4901	88.7618
143.174	87.1305	89.4839	88.757
143.241	87.1274	89.4755	88.7512
143.308	87.1243	89.4653	88.7446
143.375	87.1213	89.459	88.7381
143.442	87.1182	89.4529	88.7318
143.509	87.1135	89.4468	88.7254
143.576	87.11	89.4407	88.7188
143.643	87.1069	89.4345	88.7123
143.71	87.1038	89.4285	88.7059
143.777	87.0994	89.4225	88.6983
143.844	87.0956	89.4163	88.6886
143.911	87.0924	89.4101	88.6825
143.978	87.0877	89.4046	88.6752
144.045	87.0818	89.4001	88.667
144.112	87.0757	89.3955	88.659
144.179	87.0697	89.388	88.6522
144.246	87.0667	89.3791	88.6457
144.313	87.0617	89.3715	88.6394
144.38	87.0558	89.3637	88.6334
144.447	87.0513	89.3566	88.6261
144.514	87.0453	89.3502	88.6185
144.581	87.0407	89.3412	88.6121
144.648	87.0375	89.3321	88.6057
144.715	87.0329	89.3239	88.5992
144.782	87.0284	89.3181	88.5927
144.849	87.0244	89.3093	88.5863
144.916	87.0212	89.3007	88.5788
144.983	87.0151	89.2928	88.5715
145.051	87.0091	89.2807	88.5651
145.118	87.0034	89.2695	88.5586
145.185	86.9988	89.2586	88.5523
145.252	86.994	89.2476	88.5452
145.319	86.9894	89.2384	88.5356
145.386	86.9845	89.2317	88.5229
145.453	86.9772	89.2271	88.5093
145.52	86.9684	89.2208	88.4956
145.587	86.96	89.2169	88.4841
145.654	86.9541	89.2134	88.4777
145.721	86.9494	89.2089	88.4729
145.788	86.944	89.2027	88.4681
145.855	86.9381	89.1975	88.4618
145.922	86.9336	89.1927	88.4564
145.989	86.9312	89.1866	88.4511
146.056	86.9286	89.1791	88.4431
146.123	86.924	89.1719	88.4362
146.19	86.921	89.1658	88.4292
146.257	86.9171	89.1612	88.4216
146.324	86.9125	89.1557	88.4149
146.391	86.9079	89.1488	88.4086
146.458	86.9046	89.1397	88.4025
146.525	86.901	89.1292	88.3964
146.592	86.8963	89.1199	88.39
146.659	86.8933	89.1121	88.3836
146.726	86.8903	89.103	88.377
146.793	86.8872	89.0938	88.3692
146.86	86.8842	89.0851	88.3623
146.927	86.8811	89.0779	88.3558
146.994	86.8774	89.0691	88.3493
147.061	86.873	89.0598	88.3429
147.128	86.87	89.0504	88.3366
147.195	86.8659	89.041	88.3301
147.262	86.8613	89.0246	88.322
147.329	86.8566	89.0054	88.313
147.396	86.8534	88.9868	88.3042
147.463	86.8496	88.9782	88.2963
147.53	86.8451	88.9715	88.2898
147.597	86.8403	88.9657	88.2825
147.664	86.8356	88.9627	88.2749
147.731	86.8323	88.9575	88.2687
147.798	86.8308	88.9509	88.2613
147.865	86.8263	88.9435	88.2535
147.932	86.8218	88.9357	88.2454
147.999	86.8173	88.9281	88.2391
148.066	86.813	88.9206	88.2319
148.133	86.8075	88.9129	88.2239
148.2	86.8024	88.9041	88.2158
148.267	86.7994	88.8958	88.2091
148.334	86.7948	88.8897	88.2022
148.401	86.7902	88.8749	88.1947
148.468	86.7854	88.8631	88.1805
148.535	86.7794	88.854	88.1689
148.602	86.7745	88.8448	88.1591
148.669	86.7693	88.8356	88.1483
148.736	86.7632	88.8265	88.1397
148.803	86.7555	88.8177	88.133
148.87	86.7478	88.8112	88.1283
148.937	86.7402	88.805	88.1236
149.004	86.7329	88.7982	88.1189
149.071	86.7253	88.7889	88.1138
149.138	86.7177	88.7808	88.1057
149.205	86.7104	88.7739	88.1002
149.272	86.7074	88.7679	88.0944
149.339	86.7035	88.7602	88.0866
149.406	86.6992	88.7525	88.0817
149.473	86.6962	88.7445	88.077
149.54	86.6944	88.7355	88.072
149.607	86.6923	88.7211	88.0656
149.674	86.6891	88.7067	88.0582
149.741	86.6845	88.6935	88.0499
149.808	86.6811	88.686	88.0403
149.875	86.6783	88.6812	88.0337
149.942	86.6752	88.6777	88.0239
150.009	86.671	88.673	88.012
150.076	86.6665	88.6659	88.0025
150.143	86.6619	88.657	87.9944
150.21	86.6561	88.6465	87.9861
150.277	86.6501	88.6376	87.9766
150.344	86.644	88.6284	87.9674
150.411	86.638	88.6194	87.9589
150.478	86.632	88.612	87.9511
150.545	86.6264	88.6018	87.9432
150.612	86.6218	88.5918	87.9333
150.679	86.6159	88.5826	87.9227
150.746	86.61	88.5735	87.9132
150.813	86.6042	88.5635	87.8959
150.88	86.5996	88.553	87.8783
150.947	86.5951	88.5419	87.8625
151.014	86.5902	88.5325	87.8501
151.081	86.5842	88.5235	87.8426
151.148	86.5795	88.5141	87.838
151.215	86.575	88.4971	87.8332
151.282	86.5704	88.4813	87.8283
151.349	86.566	88.4669	87.8229
151.416	86.5625	88.4546	87.8165
151.483	86.559	88.4492	87.8086
151.55	86.5546	88.4454	87.8018
151.617	86.5513	88.442	87.7953
151.684	86.5477	88.4343	87.7875
151.751	86.5433	88.4257	87.7798
151.818	86.5386	88.4167	87.772
151.885	86.5341	88.4076	87.7642
151.952	86.5297	88.3996	87.7579
152.019	86.5252	88.3919	87.7486
152.086	86.5219	88.3842	87.7367
152.153	86.5184	88.3769	87.7287
152.22	86.5139	88.3662	87.721
152.287	86.5079	88.3543	87.7137
152.354	86.5027	88.3438	87.7077
152.421	86.4982	88.3317	87.7013
152.488	86.4938	88.3201	87.6943
152.555	86.4883	88.3097	87.6866
152.622	86.4824	88.3023	87.6789
152.689	86.4765	88.2947	87.671
152.756	86.4703	88.2837	87.6627
152.823	86.4642	88.2659	87.6537
152.89	86.4582	88.2488	87.6445
152.957	86.4524	88.2352	87.6357
153.024	86.4474	88.2252	87.6277
153.091	86.4433	88.2208	87.6214
153.158	86.4404	88.2143	87.6138
153.225	86.4362	88.2047	87.6044
153.292	86.4311	88.1898	87.592
153.359	86.4252	88.1758	87.5796
153.426	86.4206	88.1642	87.5672
153.493	86.4161	88.1551	87.5545
153.56	86.4116	88.1458	87.5457
153.627	86.4072	88.1376	87.5385
153.694	86.4038	88.1297	87.5323
153.761	86.4008	88.1208	87.5233
153.828	86.3978	88.0995	87.514
153.895	86.3936	88.077	87.5049
153.962	86.3898	88.0573	87.4971
154.029	86.3868	88.0498	87.4882
154.096	86.3824	88.0459	87.4796
154.163	86.3797	88.0444	87.4735
154.23	86.3776	88.0429	87.4648
154.297	86.3731	88.0354	87.4544
154.364	86.3698	88.0269	87.4423
154.431	86.3674	88.0193	87.4356
154.498	86.3659	88.0102	87.427
154.565	86.363	88.0002	87.4163
154.632	86.3601	87.9902	87.4054
154.699	86.3572	87.9827	87.3966
154.766	86.3542	87.9709	87.3885
154.833	86.3502	87.9579	87.3792
154.9	86.3457	87.9455	87.37
154.968	86.3411	87.9405	87.3579
155.035	86.3354	87.9344	87.3413
155.102	86.3301	87.9267	87.327
155.169	86.3257	87.9191	87.3153
155.236	86.3184	87.9094	87.3063
155.303	86.3126	87.8971	87.3002
155.37	86.3077	87.8806	87.288
155.437	86.3005	87.8614	87.2723
155.504	86.2931	87.8446	87.2553
155.571	86.2857	87.8317	87.2422
155.638	86.2782	87.8287	87.2304
155.705	86.2732	87.8247	87.2193
155.772	86.2675	87.8189	87.2085
155.839	86.2602	87.8094	87.1978
155.906	86.2497	87.7955	87.1871
155.973	86.2403	87.7822	87.1732
156.04	86.2315	87.7703	87.1602
156.107	86.2226	87.7562	87.1478
156.174	86.2128	87.7435	87.1358
156.241	86.2029	87.7298	87.1201
156.308	86.194	87.709	87.1041
156.375	86.1876	87.6904	87.0902
156.442	86.1818	87.6766	87.0831
156.509	86.176	87.6706	87.0788
156.576	86.1728	87.6673	87.0773
156.643	86.1691	87.6651	87.0742
156.71	86.1648	87.6628	87.0693
156.777	86.1618	87.6537	87.063
156.844	86.1598	87.6445	87.0553
156.911	86.158	87.6355	87.0477
156.978	86.1551	87.6267	87.0387
157.045	86.1543	87.6112	87.0248
157.112	86.1539	87.5966	87.015
157.179	86.1524	87.5844	87.005
157.246	86.1497	87.571	86.9927
157.313	86.1474	87.5592	86.9831
157.38	86.1459	87.5492	86.9746
157.447	86.143	87.5418	86.967
157.514	86.1409	87.5343	86.9578
157.581	86.1393	87.5256	86.946
157.648	86.1363	87.5151	86.9319
157.715	86.1334	87.5061	86.9154
157.782	86.1304	87.4987	86.8968
157.849	86.1275	87.492	86.879
157.916	86.1234	87.4815	86.8699
157.983	86.1184	87.4661	86.8664
158.05	86.1126	87.4493	86.8634
158.117	86.1094	87.4338	86.8573
158.184	86.1051	87.4293	86.8447
158.251	86.0993	87.425	86.8305
158.318	86.0949	87.4189	86.8153
158.385	86.0889	87.4099	86.8028
158.452	86.0818	87.4	86.7912
158.519	86.0758	87.3889	86.7805
158.586	86.072	87.3752	86.7716
158.653	86.0684	87.3605	86.7615
158.72	86.0625	87.3461	86.7507
158.787	86.0554	87.3327	86.7402
158.854	86.0481	87.3181	86.7264
158.921	86.0409	87.3055	86.7117
158.988	86.0349	87.2952	86.6979
159.055	86.029	87.2877	86.6775
159.122	86.0231	87.2722	86.6579
159.189	86.0173	87.2526	86.6414
159.256	86.0131	87.2335	86.6402
159.323	86.0097	87.2213	86.6388
159.39	86.004	87.2143	86.6355
159.457	85.9982	87.2128	86.62
159.524	85.9924	87.2066	86.6031
159.591	85.9865	87.1963	86.5862
159.658	85.9818	87.1835	86.5769
159.725	85.9769	87.1698	86.5667
159.792	85.9711	87.1585	86.5562
159.859	85.9653	87.1482	86.5457
159.926	85.9601	87.1379	86.5328
159.993	85.9557	87.1275	86.5165
160.06	85.9485	87.1158	86.4941
160.127	85.9412	87.1021	86.4762
160.194	85.934	87.0886	86.4652
160.261	85.9283	87.0717	86.4637
160.328	85.9216	87.0524	86.4534
160.395	85.9147	87.0327	86.4389
160.462	85.9104	87.0242	86.4211
160.529	85.9048	87.0208	86.4087
160.596	85.8983	87.0193	86.4003
160.663	85.891	87.0111	86.3926
160.73	85.8849	87.0022	86.3739
160.797	85.879	86.9931	86.351
160.864	85.8733	86.9812	86.3294
160.931	85.8663	86.9676	86.3203
160.998	85.859	86.9528	86.3157
161.065	85.8517	86.9376	86.3108
161.132	85.8473	86.9249	86.3003
161.199	85.843	86.9102	86.2848
161.266	85.839	86.8904	86.2689
161.333	85.8361	86.8707	86.2551
161.4	85.8332	86.8577	86.2417
161.467	85.8297	86.8533	86.2218
161.534	85.8237	86.8429	86.1929
161.601	85.8179	86.8268	86.1748
161.668	85.8126	86.8072	86.1648
161.735	85.8083	86.7969	86.1629
161.802	85.8014	86.7875	86.1571
161.869	85.7947	86.7736	86.1433
161.936	85.7888	86.7454	86.1236
162.003	85.7818	86.7233	86.1071
162.07	85.7753	86.7095	86.084
162.137	85.7693	86.7065	86.0588
162.204	85.7607	86.6993	86.0409
162.271	85.7537	86.6871	86.0332
162.338	85.7475	86.6709	86.0277
162.405	85.7374	86.6577	86.0159
162.472	85.729	86.6414	85.9984
162.539	85.7219	86.6221	85.9809
162.606	85.7162	86.5979	85.9674
162.673	85.7093	86.5756	85.9552
162.74	85.7021	86.5606	85.9423
162.807	85.6951	86.5577	85.9273
162.874	85.689	86.5532	85.9099
162.941	85.6828	86.5419	85.891
163.008	85.6754	86.5245	85.8706
163.075	85.6693	86.5085	85.8627
163.142	85.6629	86.4968	85.8546
163.209	85.6558	86.4876	85.8456
163.276	85.6514	86.4775	85.8264
163.343	85.6464	86.4671	85.8099
163.41	85.6406	86.455	85.7957
163.477	85.6363	86.4386	85.7768
163.544	85.6305	86.4186	85.7591
163.611	85.623	86.4009	85.7435
163.678	85.613	86.3874	85.7391
163.745	85.6038	86.3814	85.731
163.812	85.5953	86.3731	85.7193
163.879	85.5868	86.3626	85.7014
163.946	85.58	86.3512	85.6872
[truncated: 8,000 more rows]

## Sheet: FIG1(d)
500.245	109	500.245	118
503.814	117.383	503.814	127.522
507.382	114.35	507.382	122.5
510.949	122.518	510.949	111.042
514.515	115.135	514.515	122.383
518.079	106.604	518.079	123.579
521.641	108.097	521.641	116.711
525.202	120.345	525.202	127.885
528.762	109.181	528.762	123.144
532.321	104.293	532.321	118.849
535.88	118.229	535.88	122.726
539.435	126.501	539.435	117.545
542.99	125.524	542.99	112.731
546.543	104.143	546.543	125.495
550.094	117.866	550.094	115.45
553.644	118.609	553.644	119.749
557.191	109.504	557.191	125.732
560.739	110.511	560.739	124.838
564.285	118.713	564.285	129.869
567.829	122.102	567.829	126
571.372	119.254	571.372	121.285
574.914	121.086	574.914	120.006
578.455	123.99	578.455	123.121
581.994	130.938	581.994	131.821
585.532	125.301	585.532	119.741
589.068	111.907	589.068	116.9
592.603	111.061	592.603	125.118
596.135	111.054	596.135	121.991
599.667	121.608	599.667	129.832
603.198	116.025	603.198	126.014
606.727	105.151	606.727	130.107
610.255	125.397	610.255	119.855
613.782	121.283	613.782	124.301
617.306	133.991	617.306	122.74
620.83	120.642	620.83	139.983
624.352	124.664	624.352	137.861
627.874	130.322	627.874	130.456
631.392	126.394	631.392	132.352
634.91	131.183	634.91	126.939
638.427	114.908	638.427	128.998
641.943	126.399	641.943	133.945
645.456	122.649	645.456	130.207
648.969	124.2	648.969	124.345
652.481	110.142	652.481	140.328
655.989	122.338	655.989	136.743
659.498	120.254	659.498	126.525
663.006	127.88	663.006	130.421
666.51	112.138	666.51	127.946
670.015	112.9	670.015	130.515
673.517	117.05	673.517	130.133
677.019	119.919	677.019	138.924
680.52	113.348	680.52	136.211
684.018	122.685	684.018	129.637
687.516	115.945	687.516	125.197
691.011	119.677	691.011	131.538
694.506	122.726	694.506	124.684
697.998	125.812	697.998	132.945
701.491	129.289	701.491	122.651
704.981	117.414	704.981	112.323
708.471	99.6209	708.471	126.211
711.958	109.088	711.958	116.864
715.445	115.603	715.445	125.966
718.929	118.582	718.929	134.2
722.414	120.871	722.414	124.741
725.895	108.357	725.895	121.362
729.377	115.874	729.377	128.897
732.856	114.541	732.856	127.236
736.336	124.547	736.336	135.516
739.812	127.557	739.812	130.307
743.286	124.405	743.286	123.407
746.762	120.711	746.762	131.614
750.234	133.273	750.234	135.381
753.706	127.763	753.706	133.134
757.176	124.38	757.176	142.183
760.644	118.396	760.644	131.486
764.112	119.949	764.112	131.297
767.578	114.822	767.578	135.317
771.042	121.718	771.042	133.164
774.507	126.509	774.507	126.852
777.968	118.35	777.968	123.281
781.428	128.152	781.428	127.688
784.887	130.441	784.887	135.327
788.346	119.79	788.346	136.475
791.802	125.754	791.802	124.191
795.257	126.453	795.257	126.309
798.71	113.147	798.71	136.078
802.164	105.647	802.164	135.526
805.615	127.009	805.615	139.514
809.065	131.284	809.065	129.586
812.513	117.055	812.513	131.126
815.959	110.937	815.959	136.599
819.405	125.027	819.405	122.289
822.851	123.129	822.851	142.229
826.294	116.953	826.294	134.923
829.735	118.894	829.735	138.923
833.176	122.004	833.176	137.143
836.614	123.835	836.614	138.862
840.052	113.469	840.052	135.056
843.488	123.949	843.488	142.669
846.923	119.319	846.923	138.611
850.357	112.302	850.357	139.152
853.789	120.581	853.789	132.702
857.22	119.553	857.22	127.557
860.65	131.937	860.65	138.809
864.078	132.741	864.078	141.822
867.505	127.646	867.505	135.566
870.931	131.639	870.931	129.73
874.355	132.353	874.355	141.171
877.778	117.651	877.778	144.243
881.2	121.235	881.2	142.522
884.621	122.541	884.621	140.61
888.04	133.025	888.04	148.078
891.458	125.388	891.458	137.543
894.874	121.78	894.874	142.381
898.29	126.326	898.29	140.835
901.704	140.083	901.704	148.175
905.116	118.526	905.116	148.556
908.528	127.816	908.528	144.163
911.936	120.939	911.936	134.81
915.345	119.715	915.345	136.658
918.752	139.758	918.752	132.652
922.158	126.774	922.158	143.168
925.563	134.819	925.563	144.62
928.967	131.733	928.967	143.278
932.367	125.792	932.367	134.292
935.768	123.434	935.768	140.363
939.168	135.804	939.168	147.182
942.566	135.955	942.566	142.296
945.961	132.15	945.961	151.973
949.357	127.351	949.357	151.607
952.752	112.478	952.752	154.668
956.145	130.749	956.145	149.771
959.535	136.877	959.535	144.462
962.926	120.143	962.926	143.092
966.315	138.425	966.315	152.108
969.701	139.801	969.701	144.985
973.088	139.537	973.088	148.063
976.474	126.739	976.474	157.059
979.856	135.674	979.856	155.155
983.239	135.067	983.239	157.264
986.618	140.787	986.618	143.71
989.999	145.355	989.999	151.063
993.378	139.421	993.378	150.877
996.754	145.878	996.754	151.407
1000.13	148.043	1000.13	161.064
1003.5	141.24	1003.5	149.623
1006.88	139.651	1006.88	137.366
1010.25	131.783	1010.25	154.961
1013.62	135.715	1013.62	143.93
1016.99	134.165	1016.99	149.365
1020.36	140.161	1020.36	138.73
1023.72	137.808	1023.72	149.142
1027.09	134.826	1027.09	160.69
1030.45	148.891	1030.45	170.899
1033.82	141.874	1033.82	161.227
1037.18	158.017	1037.18	162.082
1040.54	144.095	1040.54	152.209
1043.9	142.554	1043.9	157.899
1047.25	156.946	1047.25	155.335
1050.61	153.361	1050.61	166.471
1053.96	145.342	1053.96	174.195
1057.32	161.037	1057.32	170.198
1060.67	158.394	1060.67	165.323
1064.02	152.654	1064.02	161.841
1067.37	157.83	1067.37	165.68
1070.72	149.35	1070.72	170.303
1074.07	155.893	1074.07	185.658
1077.41	163.977	1077.41	171.178
1080.76	132.174	1080.76	173.772
1084.1	152.482	1084.1	163.239
1087.44	159.55	1087.44	170.153
1090.78	169.847	1090.78	172.392
1094.12	156.276	1094.12	175.097
1097.46	154.281	1097.46	176.456
1100.8	170.515	1100.8	177.943
1104.13	173.459	1104.13	170.008
1107.47	169.076	1107.47	175.601
1110.8	157.462	1110.8	183.341
1114.13	172.636	1114.13	179.766
1117.46	152.168	1117.46	176.83
1120.79	172.48	1120.79	182.441
1124.12	163.287	1124.12	192.638
1127.45	170.81	1127.45	178.521
1130.77	170.691	1130.77	171.831
1134.1	177.512	1134.1	173.624
1137.42	179.531	1137.42	187.168
1140.74	162.658	1140.74	190.887
1144.06	174.352	1144.06	187.819
1147.38	179.649	1147.38	198.1
1150.7	175.38	1150.7	192.734
1154.01	179.611	1154.01	201.103
1157.33	185.777	1157.33	190.203
1160.64	194.953	1160.64	191.002
1163.96	203.806	1163.96	196.38
1167.27	196.745	1167.27	209.736
1170.58	183.982	1170.58	198.598
1173.89	194.085	1173.89	206.997
1177.2	207.247	1177.2	201.34
1180.5	194.734	1180.5	219.812
1183.81	212.506	1183.81	223.127
1187.11	194.157	1187.11	219.93
1190.41	204.917	1190.41	209.835
1193.72	209.315	1193.72	210.096
1197.02	213.705	1197.02	219.865
1200.31	210.902	1200.31	222.31
1203.61	206.237	1203.61	228.961
1206.91	214.062	1206.91	219.795
1210.2	196.692	1210.2	219.581
1213.5	221.367	1213.5	223.183
1216.79	230.077	1216.79	221.794
1220.08	239.758	1220.08	225.458
1223.37	229.533	1223.37	224.67
1226.66	242.63	1226.66	245.751
1229.95	229.919	1229.95	236.391
1233.23	233.181	1233.23	235.708
1236.52	238.245	1236.52	230.95
1239.8	241.37	1239.8	242.618
1243.08	237.945	1243.08	244.075
1246.37	248.623	1246.37	246.215
1249.65	258.884	1249.65	248.772
1252.92	261.903	1252.92	271.171
1256.2	268.895	1256.2	274.66
1259.48	279.16	1259.48	267.148
1262.75	291.412	1262.75	276.472
1266.03	301.833	1266.03	292.717
1269.3	295.807	1269.3	286.509
1272.57	307.518	1272.57	290.275
1275.84	326.7	1275.84	307.683
1279.11	322.691	1279.11	319.127
1282.38	353.437	1282.38	322
1285.64	349.792	1285.64	335.51
1288.91	368.139	1288.91	347.435
1292.17	373.167	1292.17	346.983
1295.44	403.638	1295.44	370.357
1298.7	399.025	1298.7	377.404
1301.96	414.125	1301.96	391.651
1305.22	431.718	1305.22	390.564
1308.47	438.681	1308.47	394.241
1311.73	447.509	1311.73	413.304
1314.99	455.861	1314.99	424.959
1318.24	492.874	1318.24	417.852
1321.49	490.112	1321.49	428.071
1324.74	493.565	1324.74	447.492
1327.99	481.031	1327.99	435.971
1331.24	516.634	1331.24	433.255
1334.49	511.294	1334.49	468.054
1337.74	534.649	1337.74	467.784
1340.98	537.349	1340.98	467.803
1344.23	531.538	1344.23	451.796
1347.47	537.499	1347.47	459.141
1350.71	520.23	1350.71	472.425
1353.95	533.343	1353.95	463.081
1357.19	525.652	1357.19	460.278
1360.43	520.055	1360.43	450.917
1363.67	519.246	1363.67	463.554
1366.9	526.243	1366.9	438.863
1370.14	521.786	1370.14	449.634
1373.37	517.916	1373.37	437.819
1376.6	496.218	1376.6	434.091
1379.83	492.016	1379.83	440.983
1383.06	480.02	1383.06	449.302
1386.29	481.096	1386.29	436.023
1389.52	453.113	1389.52	431.019
1392.74	467.427	1392.74	421.804
1395.97	460.932	1395.97	425.965
1399.19	442.937	1399.19	415.302
1402.41	443.064	1402.41	396.555
1405.63	427.926	1405.63	421.234
1408.85	414.979	1408.85	389.905
1412.07	419.131	1412.07	407.177
1415.29	414.761	1415.29	396.709
1418.5	408.559	1418.5	380.473
1421.72	401.575	1421.72	379.993
1424.93	394.672	1424.93	380.332
1428.15	372.995	1428.15	368.334
1431.36	399.941	1431.36	368.345
1434.57	393.137	1434.57	370.282
1437.78	356.803	1437.78	365.284
1440.98	328.222	1440.98	371.99
1444.19	355.369	1444.19	356.51
1447.4	345.408	1447.4	347.499
1450.6	352.191	1450.6	327.912
1453.8	340.714	1453.8	334.256
1457	326.97	1457	344.376
1460.2	332.546	1460.2	330.475
1463.4	330.593	1463.4	319.069
1466.6	335.899	1466.6	326.883
1469.8	332.951	1469.8	321.47
1472.99	308.995	1472.99	333.339
1476.19	314.144	1476.19	333.511
1479.38	314.298	1479.38	335.074
1482.57	309.786	1482.57	324.609
1485.76	323.899	1485.76	299.765
1488.95	312.399	1488.95	304.959
1492.14	316.92	1492.14	313.547
1495.33	312.619	1495.33	337.711
1498.51	330.408	1498.51	325.218
1501.7	333.496	1501.7	339.645
1504.88	331.088	1504.88	331.993
1508.06	320.371	1508.06	330.387
1511.25	330.192	1511.25	352.006
1514.42	337.226	1514.42	379.491
1517.6	353.106	1517.6	394.065
1520.78	356.752	1520.78	412.562
1523.96	366.281	1523.96	399.459
1527.13	374.815	1527.13	374.176
1530.31	371.657	1530.31	382.305
1533.48	401.908	1533.48	390.563
1536.65	419.287	1536.65	405.103
1539.82	421.807	1539.82	386.944
1542.99	421.599	1542.99	417.977
1546.16	434.216	1546.16	417.059
1549.33	439.813	1549.33	447.688
1552.49	460.831	1552.49	444.499
1555.66	494.127	1555.66	452.639
1558.82	497.529	1558.82	473.347
1561.98	506.43	1561.98	482.846
1565.14	525.476	1565.14	483.638
1568.3	543.029	1568.3	483.619
1571.46	575.191	1571.46	494.596
1574.62	586.554	1574.62	518.202
1577.78	579.267	1577.78	531.896
1580.93	594.485	1580.93	552.052
1584.08	615.718	1584.08	557.703
1587.24	598.557	1587.24	554.228
1590.39	596.366	1590.39	536.609
1593.54	615.967	1593.54	529.431
1596.69	620.002	1596.69	544.054
1599.84	614.086	1599.84	531.321
1602.98	593.023	1602.98	505.485
1606.13	583.64	1606.13	521.271
1609.27	567.957	1609.27	497.808
1612.42	559.859	1612.42	485.568
1615.56	515.268	1615.56	476.097
1618.7	498.944	1618.7	450.551
1621.84	493.961	1621.84	424.28
1624.98	446.2	1624.98	392.113
1628.12	406.332	1628.12	372.217
1631.25	396.919	1631.25	359.113
1634.39	346.453	1634.39	337.253
1637.52	328.383	1637.52	307.873
1640.65	297.621	1640.65	295.737
1643.79	287.439	1643.79	287.465
1646.92	258.099	1646.92	263.841
1650.05	245.557	1650.05	265.002
1653.17	243.496	1653.17	256.437
1656.3	222.689	1656.3	256.693
1659.43	220.176	1659.43	227.145
1662.55	222.542	1662.55	225.097
1665.67	216.072	1665.67	229.601
1668.8	219.151	1668.8	223.201
1671.92	206.661	1671.92	224.149
1675.04	194.78	1675.04	229.481
1678.16	196.898	1678.16	217.721
1681.27	182.474	1681.27	224.977
1684.39	192.49	1684.39	211.377
1687.51	170.285	1687.51	198.275
1690.62	177.049	1690.62	203.458
1693.73	178.404	1693.73	203.244
1696.85	177.999	1696.85	197.11
1699.96	160.11	1699.96	198.973
1703.07	184.935	1703.07	204.047
1706.17	157.221	1706.17	199.959
1709.28	159.205	1709.28	197.821
1712.39	161.406	1712.39	191.72
1715.49	165.483	1715.49	195.861
1718.6	163.831	1718.6	187.447
1721.7	176.084	1721.7	203.929
1724.8	172.307	1724.8	186.094
1727.9	167.744	1727.9	185.715
1731	165.606	1731	177.019
1734.1	162.998	1734.1	189.666
1737.2	167.209	1737.2	179.196
1740.29	157.621	1740.29	174.989
1743.39	174.013	1743.39	185.707
1746.48	169.123	1746.48	190.358
1749.57	169.057	1749.57	197.094
1752.66	153.466	1752.66	193.803
1755.75	161.823	1755.75	181.889
1758.84	175.277	1758.84	200.75
1761.93	184.906	1761.93	201.447
1765.02	172.774	1765.02	190.97
1768.1	172.222	1768.1	190.034
1771.19	163.851	1771.19	199.125
1774.27	164.447	1774.27	193.024
1777.35	157.876	1777.35	189.568
1780.43	172.749	1780.43	190.422
1783.51	154.856	1783.51	184.877
1786.59	165.882	1786.59	196.251
1789.67	174.547	1789.67	181.144
1792.75	166.083	1792.75	199.728
1795.82	172.301	1795.82	190.45
1798.89	170.195	1798.89	185.813
1801.97	166.131	1801.97	204.345
1805.04	160.252	1805.04	194.504
1808.11	156.655	1808.11	183.581
1811.18	154.616	1811.18	179.684
1814.25	161.147	1814.25	194.668
1817.31	157.527	1817.31	194.054
1820.38	155.848	1820.38	184.987
1823.45	156.731	1823.45	172.957
1826.51	175.947	1826.51	192.018
1829.57	167.474	1829.57	187.719
1832.63	153.505	1832.63	184.65
1835.7	144.134	1835.7	172.031
1838.75	165.809	1838.75	178.602
1841.81	160.852	1841.81	189.501
1844.87	159.028	1844.87	182.902
1847.93	147.951	1847.93	169.058
1850.98	143.317	1850.98	172.048
1854.03	150.378	1854.03	172.015
1857.09	148.213	1857.09	175.947
1860.14	145.807	1860.14	173.726
1863.19	152.774	1863.19	180.158
1866.24	150.169	1866.24	176.396
1869.29	163.475	1869.29	184.554
1872.33	169.4	1872.33	179.97
1875.38	149.478	1875.38	167.632
1878.43	147.958	1878.43	169.006
1881.47	156.733	1881.47	167.376
1884.51	139.521	1884.51	175.956
1887.55	132.043	1887.55	186.101
1890.59	151.096	1890.59	194.728
1893.63	144.958	1893.63	179.635
1896.67	155.878	1896.67	187.384
1899.71	152.588	1899.71	175.247
1902.74	141.637	1902.74	186.685
1905.78	162.569	1905.78	194.039
1908.81	175.015	1908.81	186.472
1911.85	168.845	1911.85	180.003
1914.88	146.241	1914.88	169.786
1917.91	149.575	1917.91	176.531
1920.94	157.288	1920.94	186.409
1923.96	160.497	1923.96	201.847
1926.99	159.772	1926.99	181.083
1930.02	153.428	1930.02	190.845
1933.04	141.857	1933.04	191.448
1936.07	162.467	1936.07	186.25
1939.09	153.377	1939.09	191.282
1942.11	133.747	1942.11	175.427
1945.13	162.676	1945.13	179.041
1948.15	158.047	1948.15	185.623
1951.17	151.015	1951.17	187.174
1954.18	141.916	1954.18	186.011
1957.2	148.95	1957.2	186.065
1960.22	153.232	1960.22	184.83
1963.23	152.107	1963.23	177.989
1966.24	146.053	1966.24	183.658
1969.25	139.63	1969.25	186.323
1972.26	147.654	1972.26	180.791
1975.27	161.796	1975.27	190.745
1978.28	156.688	1978.28	193.321
1981.29	145.579	1981.29	177.009
1984.29	139.193	1984.29	172.393
1987.3	156.596	1987.3	185.641
1990.3	155.655	1990.3	188.719
1993.31	155.889	1993.31	174.332
1996.31	146.924	1996.31	170.193
1999.31	150.744	1999.31	184.19
2002.31	153.602	2002.31	182.058
2005.31	147.84	2005.31	179.769
2008.3	155.727	2008.3	187.288
2011.3	156.067	2011.3	186.694
2014.3	157.353	2014.3	183.531
2017.29	149.063	2017.29	183.021
2020.28	140.051	2020.28	177.452
2023.27	155.821	2023.27	194.756
2026.26	151.55	2026.26	184.994
2029.25	153.389	2029.25	161.305
2032.24	140.936	2032.24	166.736
2035.23	154.294	2035.23	156.81
2038.22	167.1	2038.22	185.773
2041.2	158.482	2041.2	178.563
2044.19	147.832	2044.19	177.398
2047.17	147.009	2047.17	169.655
2050.15	151.017	2050.15	174.188
2053.13	166.874	2053.13	175.26
2056.11	155.202	2056.11	182.723
2059.09	151.389	2059.09	164.86
2062.07	151.597	2062.07	153.827
2065.05	155.112	2065.05	185.352
2068.02	147.011	2068.02	195.65
2071	143.429	2071	174.659
2073.97	151.236	2073.97	167.284
2076.94	159.779	2076.94	178.414
2079.91	165.231	2079.91	185.883
2082.88	147.322	2082.88	183.357
2085.85	142.441	2085.85	183.139
2088.82	154.763	2088.82	179.025
2091.79	156.469	2091.79	173.12
2094.75	145.805	2094.75	157.995
2097.72	140.437	2097.72	176.479
2100.68	150.81	2100.68	181.572
2103.64	157.372	2103.64	199.01
2106.61	156.825	2106.61	178.056
2109.57	146.972	2109.57	165.443
2112.52	138.206	2112.52	172.949
2115.48	148.826	2115.48	173.659
2118.44	145.245	2118.44	166.785
2121.4	140.292	2121.4	177.442
2124.35	141.071	2124.35	174.133
2127.31	132.723	2127.31	156.732
2130.26	145.739	2130.26	171.612
2133.21	145.826	2133.21	159.968
2136.16	146.069	2136.16	171.27
2139.11	148.004	2139.11	168.449
2142.06	149.975	2142.06	157.837
2145.01	152.107	2145.01	165.899
2147.95	152.162	2147.95	168.315
2150.9	144.43	2150.9	155.647
2153.84	140.96	2153.84	171.81
2156.79	155.119	2156.79	184.818
2159.73	143.737	2159.73	173.183
2160.69	135	2160.69	167
2163.63	144.003	2163.63	160.079
2166.58	148.009	2166.58	185.182
2169.52	154.948	2169.52	185.31
2172.46	131.095	2172.46	161.581
2175.41	132.137	2175.41	144.88
2178.35	155.979	2178.35	198.384
2181.29	139.171	2181.29	205.341
2184.23	141.991	2184.23	203.556
2187.17	140.141	2187.17	164.302
2190.1	165.724	2190.1	195.122
2193.04	163.762	2193.04	186.504
2195.97	154.794	2195.97	200.182
2198.91	137.067	2198.91	173.937
2201.84	167.579	2201.84	197.4
2204.77	162.789	2204.77	192.701
2207.7	155.756	2207.7	190.555
2210.63	147.212	2210.63	191.608
2213.56	142.007	2213.56	174.676
2216.49	165.91	2216.49	191.456
2219.42	163.297	2219.42	195.188
2222.34	165.451	2222.34	188.69
2225.27	139.165	2225.27	207.55
2228.19	145.792	2228.19	204.827
2231.11	171.786	2231.11	202.926
2234.03	155.617	2234.03	212.627
2236.95	148.796	2236.95	177.666
2239.87	157.036	2239.87	196.153
2242.79	154.822	2242.79	194.62
2245.71	163.373	2245.71	184.528
2248.62	161.457	2248.62	183.008
2251.54	148.59	2251.54	170.097
2254.45	149.459	2254.45	180.564
2257.37	160.564	2257.37	186.641
2260.28	137.84	2260.28	184.676
2263.19	139.686	2263.19	182.951
2266.1	151.774	2266.1	169.408
2269.01	157.608	2269.01	196.396
2271.91	148.507	2271.91	177.981
2274.82	140.13	2274.82	192.495
2277.73	147	2277.73	176.004
2280.63	157.212	2280.63	192.968
2283.54	142.507	2283.54	168.316
2286.44	154.28	2286.44	197.71
2289.34	133.971	2289.34	167.708
2292.24	155.382	2292.24	177.601
2295.14	162.454	2295.14	196.399
2298.04	134.932	2298.04	206.591
2300.93	160.561	2300.93	184.797
2303.83	154.005	2303.83	174.266
2306.73	151.236	2306.73	194.71
2309.62	147.695	2309.62	180.198
2312.51	137.048	2312.51	212.043
2315.41	133.75	2315.41	164.395
2318.3	162.786	2318.3	182.794
2321.19	133.264	2321.19	189.197
2324.08	143.208	2324.08	195.45
2326.96	150.693	2326.96	185.377
2329.85	143.146	2329.85	191.434
2332.74	176.33	2332.74	208.841
2335.62	147.469	2335.62	177.251
2338.51	131.182	2338.51	207.51
2341.39	140.404	2341.39	182.363
2344.27	157.585	2344.27	214.12
2347.15	151.642	2347.15	207.567
2350.03	140.361	2350.03	187.747
2352.91	162.694	2352.91	186.082
2355.79	161.032	2355.79	193.777
2358.66	150.441	2358.66	205.294
2361.54	139.195	2361.54	206.365
2364.41	147.706	2364.41	193.07
2367.29	159.886	2367.29	206.562
2370.16	154.476	2370.16	216.838
2373.03	171.275	2373.03	200.911
2375.9	143.018	2375.9	210.451
2378.77	165.79	2378.77	203.04
2381.64	188.261	2381.64	206.622
2384.51	178.332	2384.51	205.505
2387.37	152.858	2387.37	212.807
2390.24	156.289	2390.24	208.835
2393.1	176.779	2393.1	223.592
2395.97	161.256	2395.97	201.275
2398.83	143.704	2398.83	222.047
2401.69	138.956	2401.69	209.473
2404.55	161.212	2404.55	228.441
2407.41	166.693	2407.41	232.798
2410.27	176.395	2410.27	229.406
2413.13	176.85	2413.13	199.975
2415.98	160.454	2415.98	228.921
2418.84	177.809	2418.84	226.386
2421.69	161.522	2421.69	209.66
2424.55	157.38	2424.55	228.765
2427.4	165.329	2427.4	203.798
2430.25	182.363	2430.25	220.259
2433.1	179.467	2433.1	228.543
2435.95	173.277	2435.95	217.273
2438.8	183.157	2438.8	209.796
2441.64	185.395	2441.64	229.634
2444.49	181.6	2444.49	230.029
2447.34	174.063	2447.34	237.771
2450.18	178.388	2450.18	238.302
2453.02	184.205	2453.02	221.657
2455.87	182.563	2455.87	247.053
2458.71	189.11	2458.71	224.888
2461.55	181.097	2461.55	199.209
2464.38	184.05	2464.38	232.071
2467.22	176.955	2467.22	225.55
2470.06	176.924	2470.06	253.355
2472.9	190.238	2472.9	224.257
2475.73	156.143	2475.73	211.269
2478.56	178.061	2478.56	230.989
2481.4	177.074	2481.4	249.007
2484.23	163.481	2484.23	232.651
2487.06	159.944	2487.06	217.935
2489.89	179.839	2489.89	250.595
2492.72	188.082	2492.72	233.67
2495.55	187.581	2495.55	253.508
2498.38	166.817	2498.38	249.908
2501.2	190.211	2501.2	217.144

## Sheet: FIG3(a)
	C-O	O–C=O	C-C	C=O	C=C	Background	Fitting	Raw
282.018	163.472	163.472	163.799	163.472	168.68	163.472	169.007	169.007
282.118	162.5	162.5	163.009	162.5	169.983	162.5	170.492	170.492
282.218	161.528	161.528	162.308	161.528	172.202	161.528	172.983	172.983
282.318	160.556	160.556	161.744	160.556	175.581	160.556	176.77	176.77
282.418	159.583	159.583	161.373	159.583	180.462	159.583	182.252	182.252
282.518	158.611	158.611	161.271	158.611	187.289	158.611	189.949	189.949
282.618	157.639	157.639	161.539	157.639	196.653	157.639	200.554	200.554
282.718	156.667	156.667	162.343	156.667	209.054	156.667	214.731	214.731
282.818	155.695	155.694	163.855	155.694	225.138	155.694	233.299	233.299
282.918	154.723	154.722	166.301	154.722	245.721	154.722	257.301	257.301
283.018	153.752	153.75	169.974	153.75	271.627	153.75	287.852	287.852
283.118	152.781	152.778	175.329	152.778	303.438	152.778	325.992	325.992
283.218	151.812	151.806	182.741	151.806	341.798	151.806	372.74	372.74
283.318	150.844	150.833	192.73	150.834	387.435	150.833	429.343	429.343
283.418	149.88	149.861	205.933	149.861	440.53	149.861	496.621	496.621
283.518	148.921	148.889	223.167	148.89	500.818	148.889	575.128	575.128
283.618	147.97	147.917	245.022	147.918	567.73	147.917	664.89	664.89
283.718	147.032	146.944	272.239	146.946	640.321	146.944	765.706	765.706
283.818	146.115	145.972	305.677	145.976	716.566	145.972	876.417	876.417
283.918	145.232	145	346.065	145.006	793.994	145	995.296	995.296
284.018	144.399	144.028	393.658	144.037	869.631	144.028	1119.64	1119.64
284.118	143.642	143.056	448.638	143.071	939.638	143.056	1245.82	1245.82
284.218	142.996	142.083	511.023	142.108	1000.52	142.083	1370.4	1370.4
284.318	142.524	141.111	580.011	141.151	1048.82	141.111	1489.18	1489.18
284.418	142.296	140.139	654.163	140.203	1081.43	140.139	1597.67	1597.67
284.518	142.416	139.167	731.573	139.268	1095.49	139.167	1691.25	1691.25
284.618	143.035	138.194	809.621	138.352	1090.76	138.194	1767.18	1767.18
284.718	144.374	137.222	885	137.465	1067.47	137.222	1822.64	1822.64
284.818	146.675	136.25	954.19	136.618	1026.78	136.25	1855.52	1855.52
284.918	150.278	135.278	1013.56	135.833	971.114	135.278	1864.95	1864.95
285.018	155.671	134.306	1058.87	135.132	904.236	134.306	1851	1851
285.118	163.458	133.334	1087.81	134.549	829.707	133.333	1815.52	1815.52
285.218	174.284	132.362	1098.49	134.125	751.069	132.361	1760.89	1760.89
285.318	188.992	131.39	1090.01	133.931	671.829	131.389	1690.59	1690.59
285.418	208.784	130.419	1062.21	134.032	594.828	130.417	1608.6	1608.6
285.518	234.823	129.449	1017.69	134.52	522.225	129.444	1520.93	1520.93
285.618	268.341	128.48	959.133	135.516	455.812	128.472	1433.39	1433.39
285.718	310.777	127.512	889.734	137.183	396.405	127.5	1351.61	1351.61
285.818	364.147	126.548	813.216	139.667	344.287	126.528	1281.75	1281.75
285.918	429.639	125.588	733.482	143.157	299.422	125.556	1229.07	1229.07
286.018	508.497	124.635	653.737	147.897	261.774	124.583	1198.21	1198.21
286.118	601.78	123.692	576.803	154.146	230.455	123.611	1192.43	1192.43
286.218	710.793	122.765	504.85	162.104	204.755	122.639	1214.71	1214.71
286.318	834.596	121.861	439.18	172.003	183.965	121.667	1264.94	1264.94
286.418	972.074	120.99	380.589	184.124	167.492	120.694	1342.49	1342.49
286.518	1121.11	120.168	329.652	198.601	154.431	119.722	1445.07	1445.07
286.618	1278.21	119.414	286.08	215.457	144.162	118.75	1568.32	1568.32
286.718	1438.05	118.754	249.352	234.642	136.165	117.778	1705.85	1705.85
286.818	1594.57	118.222	218.872	256.03	129.986	116.806	1850.46	1850.46
286.918	1740.47	117.874	194.167	279.143	125.162	115.833	1993.48	1993.48
287.018	1867.72	117.763	174.228	303.358	121.377	114.861	2125.01	2125.01
287.118	1969.55	117.963	158.301	327.875	118.393	113.889	2236.53	2236.53
287.218	2039.8	118.57	145.72	351.621	116.001	112.917	2320.05	2320.05
287.318	2072.76	119.716	135.956	373.461	114.029	111.944	2368.15	2368.15
287.418	2066.41	121.517	128.326	392.225	112.362	110.972	2376.95	2376.95
287.518	2021.91	124.125	122.381	406.753	110.919	110	2346.09	2346.09
287.618	1942.09	127.738	117.758	415.883	109.629	109.028	2276.98	2276.98
287.718	1830.84	132.559	114.158	419.167	108.443	108.056	2172.94	2172.94
287.818	1695.87	138.751	111.294	416.329	107.33	107.083	2041.24	2041.24
287.918	1544.79	146.5	108.978	407.381	106.267	106.111	1889.47	1889.47
288.018	1384.94	156.033	107.071	392.791	105.236	105.139	1725.52	1725.52
288.118	1223.3	167.453	105.457	373.606	104.227	104.167	1557.38	1557.38
288.218	1065.97	180.781	104.045	350.884	103.231	103.194	1392.14	1392.14
288.318	917.455	195.975	102.775	325.751	102.244	102.222	1235.31	1235.31
288.418	781.061	212.937	101.606	299.446	101.263	101.25	1091.31	1091.31
288.518	659.347	231.278	100.505	273.065	100.285	100.278	963.369	963.369
288.618	552.568	250.501	99.4484	247.488	99.31	99.3056	852.093	852.093
288.718	460.685	269.963	98.4219	223.473	98.3359	98.3333	757.546	757.546
288.818	383.257	288.804	97.4157	201.479	97.3626	97.3611	678.873	678.873
288.918	319.31	306.114	96.4222	181.751	96.3897	96.3889	614.432	614.432
289.018	266.965	320.956	95.4366	164.398	95.4171	95.4167	561.506	561.506
289.118	224.729	332.392	94.4562	149.505	94.4447	94.4444	517.749	517.749
289.218	191.303	339.504	93.4792	136.839	93.4724	93.4722	480.71	480.71
289.318	165.157	341.929	92.504	126.202	92.5001	92.5	448.291	448.291
289.418	144.802	339.445	91.5301	117.378	91.5278	91.5278	418.571	418.571
289.518	129.111	332.056	90.5569	110.18	90.5556	90.5556	390.238	390.238
289.618	117.222	320.154	89.5841	104.292	89.5833	89.5833	362.502	362.502
289.718	108.203	304.57	88.6115	99.4933	88.6111	88.6111	335.044	335.044
289.818	101.348	286.152	87.6391	95.5954	87.6389	87.6389	307.818	307.818
289.918	96.1319	265.803	86.6668	92.4285	86.6667	86.6667	281.03	281.03
290.018	92.1818	244.519	85.6945	89.8141	85.6944	85.6944	255.126	255.126
290.118	89.1143	223.178	84.7223	87.6295	84.7222	84.7222	230.477	230.477
290.218	86.684	202.482	83.75	85.7804	83.75	83.75	207.446	207.446
290.318	84.712	183.043	82.7778	84.182	82.7778	82.7778	186.382	186.382
290.418	83.0732	165.222	81.8056	82.7642	81.8056	81.8056	167.448	167.448
290.518	81.653	149.219	80.8333	81.479	80.8333	80.8333	150.685	150.685
290.618	80.3837	135.12	79.8611	80.2922	79.8611	79.8611	136.074	136.074
290.718	79.2182	122.997	78.8889	79.1737	78.8889	78.8889	123.611	123.611
290.818	78.1228	112.655	77.9167	78.1023	77.9167	77.9167	113.046	113.046
290.918	77.0717	103.938	76.9444	77.0637	76.9444	76.9444	104.185	104.185
291.018	76.0496	96.6775	75.9722	76.0484	75.9722	75.9722	96.8311	96.8311
291.118	75.0466	90.7178	75	75.0481	75	75	90.8125	90.8125
291.218	47.5279	59.2798	47.5	47.5299	47.5	47.5	59.3376	59.3376
291.318	65.0164	73.7146	65	65.0183	65	65	73.7494	73.7494
291.418	57.5095	63.872	57.5	57.5112	57.5	57.5	63.8928	63.8928
291.518	62.5055	67.1141	62.5	62.5068	62.5	62.5	67.1263	67.1263
291.618	50.0031	53.2988	50	50.004	50	50	53.3059	53.3059
291.718	52.5018	54.8278	52.5	52.5023	52.5	52.5	54.8319	54.8319
291.818	52.501	54.1258	52.5	52.5014	52.5	52.5	54.1282	54.1282
291.918	57.5005	58.6244	57.5	57.5008	57.5	57.5	58.6257	58.6257
292.018	52.5003	53.2675	52.5	52.5004	52.5	52.5	53.2682	53.2682

## Sheet: FIG3(b)
	C-O	O–C=O	C-C	C=O	C=C	Background	Fitting	Raw
269.318	355	355	355	355	355	355	355	355
269.418	290	290	290	290	290	290	290	290
269.518	362.5	362.5	362.5	362.5	362.5	362.5	362.5	362.5
269.618	342.5	342.5	342.5	342.5	342.5	342.5	342.5	342.5
269.718	340	340	340	340	340	340	340	340
269.818	302.5	302.5	302.5	302.5	302.5	302.5	302.5	302.5
269.918	292.5	292.5	292.5	292.5	292.5	292.5	292.5	292.5
270.018	290	290	290	290	290	290	290	290
270.118	292.5	292.5	292.5	292.5	292.5	292.5	292.5	292.5
270.218	302.5	302.5	302.5	302.5	302.5	302.5	302.5	302.5
270.318	242.5	242.5	242.5	242.5	242.5	242.5	242.5	242.5
270.418	312.5	312.5	312.5	312.5	312.5	312.5	312.5	312.5
270.518	285	285	285	285	285	285	285	285
270.618	302.5	302.5	302.5	302.5	302.5	302.5	302.5	302.5
270.718	305	305	305	305	305	305	305	305
270.818	282.5	282.5	282.5	282.5	282.5	282.5	282.5	282.5
270.918	297.5	297.5	297.5	297.5	297.5	297.5	297.5	297.5
271.018	260	260	260	260	260	260	260	260
271.118	277.5	277.5	277.5	277.5	277.5	277.5	277.5	277.5
271.218	315	315	315	315	315	315	315	315
271.318	342.5	342.5	342.5	342.5	342.5	342.5	342.5	342.5
271.418	315	315	315	315	315	315	315	315
271.518	240	240	240	240	240	240	240	240
271.618	295	295	295	295	295	295	295	295
271.718	325	325	325	325	325	325	325	325
271.818	310	310	310	310	310	310	310	310
271.918	290	290	290	290	290	290	290	290
272.018	272.5	272.5	272.5	272.5	272.5	272.5	272.5	272.5
272.118	315	315	315	315	315	315	315	315
272.218	267.5	267.5	267.5	267.5	267.5	267.5	267.5	267.5
272.318	260	260	260	260	260	260	260	260
272.418	255	255	255	255	255	255	255	255
272.518	242.5	242.5	242.5	242.5	242.5	242.5	242.5	242.5
272.618	255	255	255	255	255	255	255	255
272.718	285	285	285	285	285	285	285	285
272.818	327.5	327.5	327.5	327.5	327.5	327.5	327.5	327.5
272.918	277.5	277.5	277.5	277.5	277.5	277.5	277.5	277.5
273.018	257.5	257.5	257.5	257.5	257.5	257.5	257.5	257.5
273.118	295	295	295	295	295	295	295	295
273.218	287.5	287.5	287.5	287.5	287.5	287.5	287.5	287.5
273.318	215	215	215	215	215	215	215	215
273.418	257.5	257.5	257.5	257.5	257.5	257.5	257.5	257.5
273.518	295	295	295	295	295	295	295	295
273.618	305	305	305	305	305	305	305	305
273.718	270	270	270	270	270	270	270	270
273.818	275	275	275	275	275	275	275	275
273.918	270	270	270	270	270	270	270	270
274.018	227.5	227.5	227.5	227.5	227.5	227.5	227.5	227.5
274.118	250	250	250	250	250	250	250	250
274.218	277.5	277.5	277.5	277.5	277.5	277.5	277.5	277.5
274.318	230	230	230	230	230	230	230	230
274.418	220	220	220	220	220	220	220	220
274.518	180	180	180	180	180	180	180	180
274.618	252.5	252.5	252.5	252.5	252.5	252.5	252.5	252.5
274.718	227.5	227.5	227.5	227.5	227.5	227.5	227.5	227.5
274.818	257.5	257.5	257.5	257.5	257.5	257.5	257.5	257.5
274.918	235	235	235	235	235	235	235	235
275.018	240	240	240	240	240	240	240	240
275.118	202.5	202.5	202.5	202.5	202.5	202.5	202.5	202.5
275.218	217.5	217.5	217.5	217.5	217.5	217.5	217.5	217.5
275.318	222.5	222.5	222.5	222.5	222.5	222.5	222.5	222.5
275.418	240	240	240	240	240	240	240	240
275.518	250	250	250	250	250	250	250	250
275.618	220	220	220	220	220	220	220	220
275.718	245	245	245	245	245	245	245	245
275.818	220	220	220	220	220	220	220	220
275.918	215	215	215	215	215	215	215	215
276.018	217.5	217.5	217.5	217.5	217.5	217.5	217.5	217.5
276.118	177.5	177.5	177.5	177.5	177.5	177.5	177.5	177.5
276.218	230	230	230	230	230	230	230	230
276.318	280	280	280	280	280	280	280	280
276.418	227.5	227.5	227.5	227.5	227.5	227.5	227.5	227.5
276.518	205	205	205	205	205	205	205	205
276.618	225	225	225	225	225	225	225	225
276.718	227.5	227.5	227.5	227.5	227.5	227.5	227.5	227.5
276.818	270	270	270	270	270	270	270	270
276.918	220	220	220	220	220	220	220	220
277.018	205	205	205	205	205	205	205	205
277.118	195	195	195	195	195	195	195	195
277.218	217.5	217.5	217.5	217.5	217.5	217.5	217.5	217.5
277.318	187.5	187.5	187.5	187.5	187.5	187.5	187.5	187.5
277.418	197.5	197.5	197.5	197.5	197.5	197.5	197.5	197.5
277.518	220	220	220	220	220	220	220	220
277.618	220	220	220	220	220	220	220	220
277.718	235	235	235	235	235	235	235	235
277.818	227.5	227.5	227.5	227.5	227.5	227.5	227.5	227.5
277.918	230	230	230	230	230	230	230	230
278.018	215	215	215	215	215	215	215	215
278.118	240	240	240	240	240	240	240	240
278.218	237.5	237.5	237.5	237.5	237.5	237.5	237.5	237.5
278.318	190	190	190	190	190	190	190	190
278.418	210	210	210	210	210	210	210	210
278.518	240	240	240	240	240	240	240	240
278.618	165	165	165	165	165	165	165	165
278.718	185	185	185	185	185	185	185	185
278.818	250	250	250	250	250	250	250	250
278.918	250	250	250	250	250	250	250	250
279.018	230	230	230	230	230	230	230	230
279.118	225	225	225	225	225	225	225	225
279.218	240	240	240	240	240	240	240	240
279.318	207.5	207.5	207.5	207.5	207.5	207.5	207.5	207.5
279.418	212.5	212.5	212.5	212.5	212.5	212.5	212.5	212.5
279.518	260	260	260	260	260	260	260	260
279.618	215	215	215	215	215	215	215	215
279.718	260	260	260	260	260	260	260	260
279.818	242.5	242.5	242.5	242.5	242.5	242.5	242.5	242.5
279.918	210	210	210	210	210	210	210	210
280.018	197.5	197.5	197.5	197.5	197.5	197.5	197.5	197.5
280.118	200	200	200	200	200.001	200	200.001	200.001
280.218	192.5	192.5	192.5	192.5	192.501	192.5	192.501	192.501
280.318	180	180	180	180	180.002	180	180.002	180.002
280.418	179.028	179.028	179.028	179.028	179.031	179.028	179.031	179.031
280.518	178.056	178.056	178.056	178.056	178.061	178.056	178.061	178.061
280.618	177.083	177.083	177.084	177.083	177.093	177.083	177.093	177.093
280.718	176.111	176.111	176.111	176.111	176.127	176.111	176.128	176.128
280.818	175.139	175.139	175.14	175.139	175.166	175.139	175.166	175.166
280.918	174.167	174.167	174.168	174.167	174.211	174.167	174.212	174.212
281.018	173.194	173.194	173.197	173.194	173.267	173.194	173.269	173.269
281.118	172.222	172.222	172.226	172.222	172.339	172.222	172.343	172.343
281.218	171.25	171.25	171.256	171.25	171.437	171.25	171.443	171.443
281.318	170.278	170.278	170.288	170.278	170.572	170.278	170.582	170.582
281.418	169.306	169.306	169.324	169.306	169.765	169.306	169.783	169.783
281.518	168.333	168.333	168.363	168.333	169.043	168.333	169.073	169.073
281.618	167.361	167.361	167.411	167.361	168.442	167.361	168.492	168.492
281.718	166.389	166.389	166.47	166.389	168.014	166.389	168.095	168.095
281.818	165.417	165.417	165.547	165.417	167.844	165.417	167.974	167.974
281.918	164.444	164.444	164.652	164.444	168.023	164.444	168.231	168.231
282.018	163.472	163.472	163.799	163.472	168.68	163.472	169.007	169.007
282.118	162.5	162.5	163.009	162.5	169.983	162.5	170.492	170.492
282.218	161.528	161.528	162.308	161.528	172.202	161.528	172.983	172.983
282.318	160.556	160.556	161.744	160.556	175.581	160.556	176.77	176.77
282.418	159.583	159.583	161.373	159.583	180.462	159.583	182.252	182.252
282.518	158.611	158.611	161.271	158.611	187.289	158.611	189.949	189.949
282.618	157.639	157.639	161.539	157.639	196.653	157.639	200.554	200.554
282.718	156.667	156.667	162.343	156.667	209.054	156.667	214.731	214.731
282.818	155.695	155.694	163.855	155.694	225.138	155.694	233.299	233.299
282.918	154.723	154.722	166.301	154.722	245.721	154.722	257.3	257.3
283.018	153.752	153.75	169.974	153.75	271.627	153.75	287.852	287.852
283.118	152.781	152.778	175.329	152.778	303.438	152.778	325.992	325.992
283.218	151.811	151.806	182.741	151.806	341.798	151.806	372.739	372.739
283.318	150.842	150.833	192.73	150.833	387.435	150.833	429.341	429.341
283.418	149.877	149.861	205.933	149.861	440.53	149.861	496.617	496.617
283.518	148.915	148.889	223.167	148.889	500.818	148.889	575.122	575.122
283.618	147.961	147.917	245.022	147.918	567.73	147.917	664.881	664.881
283.718	147.017	146.944	272.239	146.946	640.321	146.944	765.691	765.691
283.818	146.091	145.972	305.677	145.975	716.566	145.972	876.392	876.392
283.918	145.192	145	346.065	145.005	793.994	145	995.256	995.256
284.018	144.336	144.028	393.658	144.036	869.631	144.028	1119.58	1119.58
284.118	143.541	143.056	448.638	143.07	939.638	143.056	1245.72	1245.72
284.218	142.839	142.083	511.023	142.107	1000.52	142.083	1370.24	1370.24
284.318	142.282	141.111	580.011	141.15	1048.82	141.111	1488.93	1488.93
284.418	141.926	140.139	654.163	140.202	1081.43	140.139	1597.3	1597.3
284.518	141.858	139.167	731.573	139.267	1095.49	139.167	1690.69	1690.69
284.618	142.204	138.194	809.621	138.353	1090.76	138.194	1766.35	1766.35
284.718	143.147	137.222	885	137.471	1067.47	137.222	1821.42	1821.42
284.818	144.887	136.25	954.19	136.635	1026.78	136.25	1853.75	1853.75
284.918	147.704	135.278	1013.56	135.865	971.114	135.278	1862.41	1862.41
285.018	152.006	134.306	1058.87	135.197	904.236	134.306	1847.4	1847.4
285.118	158.29	133.334	1087.81	134.667	829.707	133.333	1810.47	1810.47
285.218	167.093	132.362	1098.49	134.33	751.069	132.361	1753.9	1753.9
285.318	179.11	131.39	1090.01	134.263	671.829	131.389	1681.04	1681.04
285.418	195.34	130.419	1062.21	134.578	594.828	130.417	1595.71	1595.71
285.518	216.745	129.449	1017.69	135.39	522.225	129.444	1503.72	1503.72
285.618	244.347	128.48	959.133	136.858	455.812	128.472	1410.74	1410.74
285.718	279.336	127.513	889.734	139.201	396.405	127.5	1322.19	1322.19
285.818	323.384	126.549	813.216	142.691	344.287	126.528	1244.02	1244.02
285.918	377.475	125.591	733.482	147.593	299.422	125.556	1181.34	1181.34
286.018	442.638	124.64	653.737	154.25	261.774	124.583	1138.71	1138.71
286.118	519.752	123.701	576.803	163.124	230.455	123.611	1119.39	1119.39
286.218	609.897	122.782	504.85	174.654	204.755	122.639	1126.38	1126.38
286.318	712.295	121.889	439.18	189.244	183.965	121.667	1159.91	1159.91
286.418	826.023	121.036	380.589	207.344	167.492	120.694	1219.71	1219.71
286.518	949.322	120.242	329.652	229.546	154.431	119.722	1304.3	1304.3
286.618	1079.31	119.534	286.08	256.098	144.162	118.75	1410.18	1410.18
286.718	1211.56	118.943	249.352	287.153	136.165	117.778	1532.06	1532.06
286.818	1341.06	118.517	218.872	322.722	129.986	116.806	1663.94	1663.94
286.918	1461.77	118.321	194.167	362.744	125.162	115.833	1798.83	1798.83
287.018	1567.03	118.441	174.228	406.4	121.377	114.861	1928.03	1928.03
287.118	1651.22	118.973	158.301	452.707	118.393	113.889	2044.04	2044.04
287.218	1709.25	120.044	145.72	500.302	116.001	112.917	2139.65	2139.65
287.318	1736.39	121.846	135.956	547.33	114.029	111.944	2207.77	2207.77
287.418	1730.96	124.568	128.326	591.685	112.362	110.972	2244.01	2244.01
287.518	1693.93	128.427	122.381	631.152	110.919	110	2246.81	2246.81
287.618	1627.63	133.687	117.758	663.38	109.629	109.028	2215.98	2215.98
287.718	1535.3	140.736	114.158	686.133	108.443	108.056	2152.55	2152.55
287.818	1423.32	149.839	111.294	698.196	107.33	107.083	2061.64	2061.64
287.918	1297.99	161.317	108.978	698.727	106.267	106.111	1948.84	1948.84
288.018	1165.4	175.499	107.071	687.319	105.236	105.139	1819.97	1819.97
288.118	1031.32	192.813	105.457	664.713	104.227	104.167	1681.86	1681.86
288.218	900.813	213.326	104.045	632.578	103.231	103.194	1541.21	1541.21
288.318	777.605	237.124	102.775	592.778	102.244	102.222	1403.64	1403.64
288.418	664.442	264.169	101.606	547.345	101.263	101.25	1273.83	1273.83
288.518	563.441	294.219	100.505	498.752	100.285	100.278	1156.09	1156.09
288.618	474.813	326.589	99.4484	449.175	99.31	99.3056	1052.11	1052.11
288.718	398.525	360.437	98.4219	400.44	98.3359	98.3333	962.826	962.826
288.818	334.212	394.624	97.4157	354.176	97.3626	97.3611	888.346	888.346
288.918	281.068	427.674	96.4222	311.399	96.3897	96.3889	827.398	827.398
289.018	237.537	458.023	95.4366	272.76	95.4171	95.4167	777.507	777.507
289.118	202.379	484.055	94.4562	238.611	94.4447	94.4444	736.169	736.169
289.218	174.521	504.002	93.4792	209.204	93.4724	93.4722	700.789	700.789
289.318	152.693	516.597	92.504	184.148	92.5001	92.5	668.441	668.441
289.418	135.663	521.095	91.5301	163.128	91.5278	91.5278	636.832	636.832
289.518	122.497	517.136	90.5569	145.784	90.5556	90.5556	604.308	604.308
289.618	112.481	504.576	89.5841	131.723	89.5833	89.5833	569.613	569.613
289.718	104.842	484.473	88.6115	120.352	88.6111	88.6111	532.445	532.445
289.818	98.9962	458.086	87.6391	111.238	87.6389	87.6389	493.042	493.042
289.918	94.5082	426.883	86.6668	104.016	86.6667	86.6667	452.074	452.074
290.018	91.0689	392.385	85.6945	98.318	85.6944	85.6944	410.384	410.384
290.118	88.3609	356.411	84.7223	93.7907	84.7222	84.7222	369.118	369.118
290.218	86.1807	320.39	83.75	90.1797	83.75	83.75	329.25	329.25
290.318	84.3802	285.549	82.7778	87.2932	82.7778	82.7778	291.667	291.667
290.418	82.8557	252.923	81.8056	84.9429	81.8056	81.8056	257.111	257.111
290.518	81.5124	223.077	80.8333	82.9849	80.8333	80.8333	225.908	225.908
290.618	80.2941	196.371	79.8611	81.3168	79.8611	79.8611	198.26	198.26
290.718	79.1617	173.012	78.8889	79.8665	78.8889	78.8889	174.262	174.262
290.818	78.0875	152.988	77.9167	78.5655	77.9167	77.9167	153.808	153.808
290.918	77.0499	136.015	76.9444	77.3693	76.9444	76.9444	136.546	136.546
291.018	76.0364	121.83	75.9722	76.2465	75.9722	75.9722	122.168	122.168
291.118	75.0386	110.186	75	75.1762	75	75	110.401	110.401
291.218	47.5231	74.1856	47.5	47.6117	47.5	47.5	74.3204	74.3204
291.318	65.0136	84.9793	65	65.0698	65	65	85.0627	85.0627
291.418	57.5079	72.2639	57.5	57.5431	57.5	57.5	72.3149	72.3149
291.518	62.5045	73.3041	62.5	62.5264	62.5	62.5	73.3351	73.3351
291.618	50.0026	57.8151	50	50.016	50	50	57.8337	57.8337
291.718	52.5015	58.0807	52.5	52.5095	52.5	52.5	58.0917	58.0917
291.818	52.5008	56.4327	52.5	52.5056	52.5	52.5	56.4392	56.4392
291.918	57.5004	60.2506	57.5	57.5033	57.5	57.5	60.2543	60.2543
292.018	52.5002	54.3998	52.5	52.5019	52.5	52.5	54.402	54.402
292.118	70.0001	71.295	70	70.0011	70	70	71.2962	71.2962
292.218	67.5001	68.3716	67.5	67.5006	67.5	67.5	68.3723	68.3723
292.318	60	60.5826	60	60.0003	60	60	60.583	60.583
292.418	72.5	72.8844	72.5	72.5002	72.5	72.5	72.8846	72.8846
292.518	50	50.2501	50	50.0001	50	50	50.2502	50.2502
292.618	55	55.1609	55	55.0001	55	55	55.1609	55.1609
292.718	85	85.1027	85	85	85	85	85.1028	85.1028
292.818	70	70.0647	70	70	70	70	70.0647	70.0647
292.918	65	65.0402	65	65	65	65	65.0402	65.0402
293.018	55	55.0247	55	55	55	55	55.0247	55.0247
293.118	50	50.0151	50	50	50	50	50.0151	50.0151
293.218	47.5	47.5091	47.5	47.5	47.5	47.5	47.5091	47.5091
293.318	60	60.0054	60	60	60	60	60.0054	60.0054
293.418	47.5	47.5032	47.5	47.5	47.5	47.5	47.5032	47.5032
293.518	35	35.0018	35	35	35	35	35.0018	35.0018
293.618	65	65.0011	65	65	65	65	65.0011	65.0011
293.718	42.5	42.5006	42.5	42.5	42.5	42.5	42.5006	42.5006
293.818	57.5	57.5003	57.5	57.5	57.5	57.5	57.5003	57.5003
293.918	42.5	42.5002	42.5	42.5	42.5	42.5	42.5002	42.5002
294.018	70	70.0001	70	70	70	70	70.0001	70.0001
294.118	60	60.0001	60	60	60	60	60.0001	60.0001
294.218	62.5	62.5	62.5	62.5	62.5	62.5	62.5	62.5
294.318	57.5	57.5	57.5	57.5	57.5	57.5	57.5	57.5
294.418	62.5	62.5	62.5	62.5	62.5	62.5	62.5	62.5
294.518	70	70	70	70	70	70	70	70
294.618	72.5	72.5	72.5	72.5	72.5	72.5	72.5	72.5
294.718	47.5	47.5	47.5	47.5	47.5	47.5	47.5	47.5
294.818	85	85	85	85	85	85	85	85
294.918	67.5	67.5	67.5	67.5	67.5	67.5	67.5	67.5
295.018	72.5	72.5	72.5	72.5	72.5	72.5	72.5	72.5
295.118	67.5	67.5	67.5	67.5	67.5	67.5	67.5	67.5
295.218	47.5	47.5	47.5	47.5	47.5	47.5	47.5	47.5
295.318	57.5	57.5	57.5	57.5	57.5	57.5	57.5	57.5
295.418	70	70	70	70	70	70	70	70
295.518	50	50	50	50	50	50	50	50
295.618	65	65	65	65	65	65	65	65
295.718	67.5	67.5	67.5	67.5	67.5	67.5	67.5	67.5
295.818	67.5	67.5	67.5	67.5	67.5	67.5	67.5	67.5
295.918	77.5	77.5	77.5	77.5	77.5	77.5	77.5	77.5
296.018	67.5	67.5	67.5	67.5	67.5	67.5	67.5	67.5
296.118	67.5	67.5	67.5	67.5	67.5	67.5	67.5	67.5
296.218	57.5	57.5	57.5	57.5	57.5	57.5	57.5	57.5
296.318	45	45	45	45	45	45	45	45
296.418	57.5	57.5	57.5	57.5	57.5	57.5	57.5	57.5
296.518	70	70	70	70	70	70	70	70
296.618	55	55	55	55	55	55	55	55
296.718	67.5	67.5	67.5	67.5	67.5	67.5	67.5	67.5
296.818	55	55	55	55	55	55	55	55
296.918	62.5	62.5	62.5	62.5	62.5	62.5	62.5	62.5
297.018	70	70	70	70	70	70	70	70
297.118	65	65	65	65	65	65	65	65
297.218	90	90	90	90	90	90	90	90
297.318	80	80	80	80	80	80	80	80
297.418	80	80	80	80	80	80	80	80
297.518	72.5	72.5	72.5	72.5	72.5	72.5	72.5	72.5
297.618	70	70	70	70	70	70	70	70
297.718	57.5	57.5	57.5	57.5	57.5	57.5	57.5	57.5
297.818	52.5	52.5	52.5	52.5	52.5	52.5	52.5	52.5
297.918	77.5	77.5	77.5	77.5	77.5	77.5	77.5	77.5
298.018	57.5	57.5	57.5	57.5	57.5	57.5	57.5	57.5
298.118	67.5	67.5	67.5	67.5	67.5	67.5	67.5	67.5
298.218	70	70	70	70	70	70	70	70
298.318	62.5	62.5	62.5	62.5	62.5	62.5	62.5	62.5
298.418	65	65	65	65	65	65	65	65
298.518	52.5	52.5	52.5	52.5	52.5	52.5	52.5	52.5
298.618	65	65	65	65	65	65	65	65
298.718	35	35	35	35	35	35	35	35
298.818	45	45	45	45	45	45	45	45
298.918	42.5	42.5	42.5	42.5	42.5	42.5	42.5	42.5
299.018	70	70	70	70	70	70	70	70
299.118	65	65	65	65	65	65	65	65
299.218	82.5	82.5	82.5	82.5	82.5	82.5	82.5	82.5
299.318	67.5	67.5	67.5	67.5	67.5	67.5	67.5	67.5
299.418	45	45	45	45	45	45	45	45
299.518	62.5	62.5	62.5	62.5	62.5	62.5	62.5	62.5
299.618	57.5	57.5	57.5	57.5	57.5	57.5	57.5	57.5
299.718	62.5	62.5	62.5	62.5	62.5	62.5	62.5	62.5
299.818	67.5	67.5	67.5	67.5	67.5	67.5	67.5	67.5
299.918	72.5	72.5	72.5	72.5	72.5	72.5	72.5	72.5
300.018	72.5	72.5	72.5	72.5	72.5	72.5	72.5	72.5
300.118	85	85	85	85	85	85	85	85
300.218	77.5	77.5	77.5	77.5	77.5	77.5	77.5	77.5
300.318	82.5	82.5	82.5	82.5	82.5	82.5	82.5	82.5
300.418	70	70	70	70	70	70	70	70
300.518	52.5	52.5	52.5	52.5	52.5	52.5	52.5	52.5
300.618	102.5	102.5	102.5	102.5	102.5	102.5	102.5	102.5
300.718	70	70	70	70	70	70	70	70
300.818	85	85	85	85	85	85	85	85
300.918	75	75	75	75	75	75	75	75
301.018	82.5	82.5	82.5	82.5	82.5	82.5	82.5	82.5
301.118	87.5	87.5	87.5	87.5	87.5	87.5	87.5	87.5
301.218	110	110	110	110	110	110	110	110
301.318	82.5	82.5	82.5	82.5	82.5	82.5	82.5	82.5

## Sheet: FIG4(a)
	GO		GC-g-PEG		GO-g-PEG
3997.98	0.99951	3998.06	1.00008	3997.98	1.00036
3996.55	0.99951	3996.64	1.00008	3996.55	1.00036
3995.13	0.99951	3995.21	1.00008	3995.13	1.00036
3993.7	0.99951	3993.78	1.00008	3993.7	1.00036
3992.27	0.99951	3992.36	1.00008	3992.27	1.00036
3990.85	0.99951	3990.93	1.00008	3990.85	1.00036
3989.42	0.99951	3989.5	1.00008	3989.42	1.00036
3988	0.99951	3988.08	1.00008	3988	1.00036
3986.57	0.99951	3986.65	1.00008	3986.57	1.00036
3985.14	0.99951	3985.23	1.00008	3985.14	1.00036
3983.72	0.99951	3983.8	1.00008	3983.72	1.00036
3982.29	0.99951	3982.37	1.00008	3982.29	1.00036
3980.86	0.99951	3980.95	1.00008	3980.86	1.00036
3979.44	0.99945	3979.52	1.00005	3979.44	1.00033
3978.01	0.99938	3978.09	1.00003	3978.01	1.0003
3976.59	0.99932	3976.67	1.00002	3976.59	1.00027
3975.16	0.99927	3975.24	1.00001	3975.16	1.00025
3973.73	0.99923	3973.81	1.00001	3973.73	1.00023
3972.31	0.9992	3972.39	1	3972.31	1.00021
3970.88	0.99917	3970.96	0.99998	3970.88	1.00021
3969.45	0.99914	3969.54	0.99995	3969.45	1.0002
3968.03	0.99911	3968.11	0.99991	3968.03	1.00018
3966.6	0.99907	3966.68	0.99986	3966.6	1.00015
3965.17	0.99903	3965.26	0.99982	3965.17	1.0001
3963.75	0.999	3963.83	0.99979	3963.75	1.00005
3962.32	0.99897	3962.4	0.99976	3962.32	1.00001
3960.9	0.99894	3960.98	0.99973	3960.9	0.99997
3959.47	0.9989	3959.55	0.99972	3959.47	0.99994
3958.04	0.99886	3958.12	0.99973	3958.04	0.99991
3956.62	0.99882	3956.7	0.99974	3956.62	0.99988
3955.19	0.9988	3955.27	0.99976	3955.19	0.99987
3953.76	0.99879	3953.85	0.99977	3953.76	0.99988
3952.34	0.99878	3952.42	0.99977	3952.34	0.99989
3950.91	0.99876	3950.99	0.99977	3950.91	0.99989
3949.49	0.99872	3949.57	0.99976	3949.49	0.99989
3948.06	0.99866	3948.14	0.99976	3948.06	0.99986
3946.63	0.9986	3946.71	0.99976	3946.63	0.99983
3945.21	0.99854	3945.29	0.99976	3945.21	0.99981
3943.78	0.9985	3943.86	0.99975	3943.78	0.99979
3942.35	0.99847	3942.44	0.99973	3942.35	0.99978
3940.93	0.99845	3941.01	0.9997	3940.93	0.99977
3939.5	0.99842	3939.58	0.99966	3939.5	0.99975
3938.07	0.99839	3938.16	0.99961	3938.07	0.99974
3936.65	0.99837	3936.73	0.99954	3936.65	0.99971
3935.22	0.99833	3935.3	0.99948	3935.22	0.99966
3933.8	0.99828	3933.88	0.99943	3933.8	0.99957
3932.37	0.99824	3932.45	0.9994	3932.37	0.99947
3930.94	0.99821	3931.02	0.99939	3930.94	0.99939
3929.52	0.99821	3929.6	0.99938	3929.52	0.99933
3928.09	0.99821	3928.17	0.99937	3928.09	0.99931
3926.66	0.99822	3926.75	0.99936	3926.66	0.9993
3925.24	0.99823	3925.32	0.99933	3925.24	0.99931
3923.81	0.99823	3923.89	0.99929	3923.81	0.99932
3922.39	0.9982	3922.47	0.99923	3922.39	0.99933
3920.96	0.99813	3921.04	0.99917	3920.96	0.9993
3919.53	0.99803	3919.61	0.99913	3919.53	0.99924
3918.11	0.9979	3918.19	0.9991	3918.11	0.99915
3916.68	0.99777	3916.76	0.99911	3916.68	0.99905
3915.25	0.99768	3915.33	0.99916	3915.25	0.99898
3913.83	0.99764	3913.91	0.99921	3913.83	0.99895
3912.4	0.99767	3912.48	0.99924	3912.4	0.99897
3910.97	0.99773	3911.06	0.99925	3910.97	0.99903
3909.55	0.99778	3909.63	0.99925	3909.55	0.99906
3908.12	0.99779	3908.2	0.99927	3908.12	0.99906
3906.7	0.99781	3906.78	0.99929	3906.7	0.99903
3905.27	0.99783	3905.35	0.9993	3905.27	0.999
3903.84	0.99786	3903.92	0.99931	3903.84	0.99898
3902.42	0.99787	3902.5	0.99932	3902.42	0.99894
3900.99	0.99785	3901.07	0.99933	3900.99	0.99888
3899.56	0.99784	3899.64	0.99935	3899.56	0.99882
3898.14	0.99784	3898.22	0.99937	3898.14	0.99878
3896.71	0.99787	3896.79	0.99938	3896.71	0.99877
3895.29	0.99791	3895.37	0.99937	3895.29	0.9988
3893.86	0.99796	3893.94	0.99933	3893.86	0.99886
3892.43	0.998	3892.51	0.99926	3892.43	0.99893
3891.01	0.998	3891.09	0.99916	3891.01	0.99898
3889.58	0.99794	3889.66	0.99906	3889.58	0.99897
3888.15	0.99781	3888.23	0.99898	3888.15	0.9989
3886.73	0.99766	3886.81	0.99896	3886.73	0.99877
3885.3	0.99753	3885.38	0.99898	3885.3	0.99865
3883.87	0.99747	3883.95	0.99902	3883.87	0.99858
3882.45	0.99747	3882.53	0.99905	3882.45	0.99856
3881.02	0.99751	3881.1	0.99909	3881.02	0.99857
3879.6	0.99757	3879.68	0.99912	3879.6	0.99859
3878.17	0.99765	3878.25	0.99915	3878.17	0.99861
3876.74	0.99773	3876.82	0.99917	3876.74	0.99864
3875.32	0.99782	3875.4	0.99918	3875.32	0.99867
3873.89	0.99791	3873.97	0.99918	3873.89	0.99872
3872.46	0.99796	3872.54	0.99916	3872.46	0.99875
3871.04	0.99793	3871.12	0.99914	3871.04	0.99872
3869.61	0.99779	3869.69	0.99919	3869.61	0.9986
3868.18	0.99765	3868.26	0.99928	3868.18	0.99846
3866.76	0.99758	3866.84	0.99936	3866.76	0.99836
3865.33	0.99762	3865.41	0.99942	3865.33	0.99835
3863.91	0.99772	3863.99	0.99945	3863.91	0.9984
3862.48	0.99785	3862.56	0.99944	3862.48	0.99849
3861.05	0.99797	3861.13	0.99938	3861.05	0.9986
3859.63	0.99804	3859.71	0.99928	3859.63	0.99868
3858.2	0.99805	3858.28	0.99916	3858.2	0.9987
3856.77	0.99798	3856.85	0.99905	3856.77	0.99864
3855.35	0.99785	3855.43	0.99898	3855.35	0.99851
3853.92	0.99771	3854	0.99896	3853.92	0.99834
3852.5	0.99761	3852.57	0.99897	3852.5	0.99821
3851.07	0.99757	3851.15	0.99898	3851.07	0.99812
3849.64	0.9976	3849.72	0.99898	3849.64	0.99809
3848.22	0.99764	3848.3	0.99899	3848.22	0.99809
3846.79	0.9977	3846.87	0.99899	3846.79	0.9981
3845.36	0.99778	3845.44	0.99899	3845.36	0.99814
3843.94	0.99789	3844.02	0.99896	3843.94	0.99823
3842.51	0.99799	3842.59	0.99891	3842.51	0.99835
3841.08	0.99805	3841.16	0.99884	3841.08	0.99846
3839.66	0.99803	3839.74	0.99877	3839.66	0.9985
3838.23	0.99789	3838.31	0.99876	3838.23	0.99844
3836.81	0.99768	3836.89	0.99881	3836.81	0.99829
3835.38	0.99752	3835.46	0.99891	3835.38	0.99816
3833.95	0.9975	3834.03	0.99897	3833.95	0.99812
3832.53	0.99757	3832.61	0.999	3832.53	0.99816
3831.1	0.99769	3831.18	0.99899	3831.1	0.99825
3829.67	0.99781	3829.75	0.99896	3829.67	0.99835
3828.25	0.9979	3828.33	0.99889	3828.25	0.99845
3826.82	0.99795	3826.9	0.9988	3826.82	0.99852
3825.4	0.99794	3825.47	0.99871	3825.4	0.99854
3823.97	0.99787	3824.05	0.99865	3823.97	0.99851
3822.54	0.99777	3822.62	0.99862	3822.54	0.99844
3821.12	0.99767	3821.2	0.99861	3821.12	0.99837
3819.69	0.9976	3819.77	0.9986	3819.69	0.99832
3818.26	0.99755	3818.34	0.99861	3818.26	0.99828
3816.84	0.99752	3816.92	0.99863	3816.84	0.99826
3815.41	0.99753	3815.49	0.99865	3815.41	0.99825
3813.98	0.99757	3814.06	0.99867	3813.98	0.99828
3812.56	0.99763	3812.64	0.99869	3812.56	0.99833
3811.13	0.99769	3811.21	0.9987	3811.13	0.9984
3809.71	0.99776	3809.78	0.99869	3809.71	0.99849
3808.28	0.99782	3808.36	0.99866	3808.28	0.99857
3806.85	0.99785	3806.93	0.99861	3806.85	0.99862
3805.43	0.99782	3805.51	0.99856	3805.43	0.99862
3804	0.99776	3804.08	0.99853	3804	0.99859
3802.57	0.9977	3802.65	0.9985	3802.57	0.99854
3801.15	0.99766	3801.23	0.99847	3801.15	0.99851
3799.72	0.99764	3799.8	0.99843	3799.72	0.99849
3798.3	0.99763	3798.37	0.9984	3798.3	0.99849
3796.87	0.99764	3796.95	0.99836	3796.87	0.9985
3795.44	0.99766	3795.52	0.9983	3795.44	0.99851
3794.02	0.99767	3794.09	0.99823	3794.02	0.99853
3792.59	0.99765	3792.67	0.99817	3792.59	0.99853
3791.16	0.99762	3791.24	0.99812	3791.16	0.99851
3789.74	0.99757	3789.82	0.99806	3789.74	0.99848
3788.31	0.99749	3788.39	0.99801	3788.31	0.99843
3786.88	0.9974	3786.96	0.99797	3786.88	0.99836
3785.46	0.99727	3785.54	0.99797	3785.46	0.99825
3784.03	0.99716	3784.11	0.998	3784.03	0.99814
3782.61	0.9971	3782.68	0.99804	3782.61	0.99806
3781.18	0.99709	3781.26	0.99809	3781.18	0.99804
3779.75	0.99714	3779.83	0.99813	3779.75	0.99807
3778.33	0.9972	3778.4	0.99817	3778.33	0.99812
3776.9	0.99726	3776.98	0.99818	3776.9	0.99819
3775.47	0.99731	3775.55	0.99819	3775.47	0.99824
3774.05	0.99736	3774.13	0.9982	3774.05	0.99829
3772.62	0.99741	3772.7	0.99821	3772.62	0.99835
3771.2	0.99747	3771.27	0.9982	3771.2	0.99841
3769.77	0.99749	3769.85	0.99818	3769.77	0.99845
3768.34	0.99746	3768.42	0.9982	3768.34	0.99842
3766.92	0.9974	3766.99	0.99827	3766.92	0.99835
3765.49	0.99738	3765.57	0.99837	3765.49	0.99828
3764.06	0.99741	3764.14	0.99847	3764.06	0.99826
3762.64	0.99747	3762.71	0.9986	3762.64	0.99825
3761.21	0.99755	3761.29	0.99878	3761.21	0.99826
3759.78	0.99766	3759.86	0.99896	3759.78	0.99831
3758.36	0.99781	3758.44	0.99912	3758.36	0.99842
3756.93	0.99799	3757.01	0.99924	3756.93	0.99858
3755.51	0.99817	3755.58	0.99931	3755.51	0.99876
3754.08	0.99829	3754.16	0.99936	3754.08	0.99889
3752.65	0.99833	3752.73	0.9994	3752.65	0.99895
3751.23	0.99832	3751.3	0.99945	3751.23	0.99896
3749.8	0.99833	3749.88	0.99953	3749.8	0.99896
3748.37	0.99839	3748.45	0.9996	3748.37	0.99899
3746.95	0.99851	3747.02	0.99964	3746.95	0.99908
3745.52	0.99865	3745.6	0.99963	3745.52	0.99919
3744.09	0.99877	3744.17	0.99958	3744.09	0.9993
3742.67	0.99885	3742.75	0.99953	3742.67	0.99937
3741.24	0.99889	3741.32	0.99948	3741.24	0.9994
3739.82	0.99892	3739.89	0.99942	3739.82	0.99941
3738.39	0.99893	3738.47	0.99936	3738.39	0.9994
3736.96	0.99892	3737.04	0.99931	3736.96	0.99936
3735.54	0.99887	3735.61	0.99928	3735.54	0.99927
3734.11	0.99881	3734.19	0.99927	3734.11	0.99916
3732.68	0.99879	3732.76	0.99927	3732.68	0.99909
3731.26	0.99882	3731.34	0.99926	3731.26	0.99907
3729.83	0.99882	3729.91	0.99925	3729.83	0.99906
3728.41	0.99876	3728.48	0.99927	3728.41	0.999
3726.98	0.99866	3727.06	0.99934	3726.98	0.9989
3725.55	0.99861	3725.63	0.99942	3725.55	0.99883
3724.13	0.99865	3724.2	0.99945	3724.13	0.99883
3722.7	0.99872	3722.78	0.99946	3722.7	0.99889
3721.27	0.99877	3721.35	0.99944	3721.27	0.99892
3719.85	0.99876	3719.92	0.99944	3719.85	0.9989
3718.42	0.99871	3718.5	0.99949	3718.42	0.99883
3716.99	0.9987	3717.07	0.99957	3716.99	0.99876
3715.57	0.99876	3715.65	0.99965	3715.57	0.99874
3714.14	0.99889	3714.22	0.9997	3714.14	0.9988
3712.72	0.99905	3712.79	0.9997	3712.72	0.9989
3711.29	0.9992	3711.37	0.99968	3711.29	0.999
3709.86	0.9993	3709.94	0.99965	3709.86	0.99908
3708.44	0.99934	3708.51	0.99963	3708.44	0.99911
3707.01	0.99934	3707.09	0.99964	3707.01	0.99907
3705.58	0.99933	3705.66	0.99969	3705.58	0.999
3704.16	0.99934	3704.23	0.99976	3704.16	0.99893
3702.73	0.99938	3702.81	0.99983	3702.73	0.99891
3701.31	0.99945	3701.38	0.99985	3701.31	0.99894
3699.88	0.99953	3699.96	0.99984	3699.88	0.999
3698.45	0.99957	3698.53	0.9998	3698.45	0.99907
3697.03	0.99955	3697.1	0.99976	3697.03	0.99911
3695.6	0.99947	3695.68	0.99971	3695.6	0.9991
3694.17	0.99936	3694.25	0.99967	3694.17	0.99902
3692.75	0.99927	3692.82	0.99967	3692.75	0.99891
3691.32	0.99921	3691.4	0.99968	3691.32	0.99883
3689.89	0.9992	3689.97	0.99967	3689.89	0.9988
3688.47	0.9992	3688.54	0.99964	3688.47	0.99882
3687.04	0.99918	3687.12	0.99962	3687.04	0.99885
3685.62	0.99914	3685.69	0.99964	3685.62	0.99886
3684.19	0.9991	3684.27	0.99969	3684.19	0.99887
3682.76	0.99908	3682.84	0.99972	3682.76	0.99891
3681.34	0.99904	3681.41	0.99973	3681.34	0.99899
3679.91	0.99895	3679.99	0.99972	3679.91	0.99908
3678.48	0.99877	3678.56	0.99969	3678.48	0.99914
3677.06	0.99847	3677.13	0.99965	3677.06	0.99914
3675.63	0.99804	3675.71	0.99961	3675.63	0.99907
3674.21	0.99747	3674.28	0.99958	3674.21	0.99891
3672.78	0.99679	3672.85	0.9996	3672.78	0.99867
3671.35	0.99602	3671.43	0.99961	3671.35	0.99841
3669.93	0.99516	3670	0.99957	3669.93	0.99817
3668.5	0.99419	3668.58	0.99946	3668.5	0.99794
3667.07	0.99309	3667.15	0.99931	3667.07	0.99765
3665.65	0.99184	3665.72	0.99919	3665.65	0.99726
3664.22	0.99044	3664.3	0.99909	3664.22	0.99677
3662.79	0.98891	3662.87	0.99895	3662.79	0.99621
3661.37	0.98726	3661.44	0.99877	3661.37	0.99562
3659.94	0.98548	3660.02	0.99854	3659.94	0.99497
3658.52	0.98358	3658.59	0.99826	3658.52	0.9943
3657.09	0.98159	3657.16	0.99792	3657.09	0.99362
3655.66	0.97952	3655.74	0.99751	3655.66	0.99294
3654.24	0.97735	3654.31	0.99702	3654.24	0.99223
3652.81	0.97509	3652.89	0.99647	3652.81	0.99148
3651.38	0.97273	3651.46	0.99584	3651.38	0.9907
3649.96	0.9703	3650.03	0.9951	3649.96	0.9899
3648.53	0.96778	3648.61	0.99426	3648.53	0.98907
3647.11	0.96516	3647.18	0.99334	3647.11	0.98818
3645.68	0.96245	3645.75	0.99241	3645.68	0.98722
3644.25	0.95967	3644.33	0.99146	3644.25	0.98619
3642.83	0.95683	3642.9	0.99042	3642.83	0.98513
3641.4	0.95396	3641.47	0.98929	3641.4	0.98407
3639.97	0.95106	3640.05	0.98806	3639.97	0.983
3638.55	0.94813	3638.62	0.98675	3638.55	0.98192
3637.12	0.94518	3637.2	0.98539	3637.12	0.9808
3635.69	0.94222	3635.77	0.98401	3635.69	0.97964
3634.27	0.93929	3634.34	0.98265	3634.27	0.97842
3632.84	0.9364	3632.92	0.98131	3632.84	0.97714
3631.42	0.93358	3631.49	0.97996	3631.42	0.97587
3629.99	0.93083	3630.06	0.97859	3629.99	0.97463
3628.56	0.92814	3628.64	0.97715	3628.56	0.97344
3627.14	0.9255	3627.21	0.97566	3627.14	0.97228
3625.71	0.9229	3625.79	0.97414	3625.71	0.97112
3624.28	0.92034	3624.36	0.97262	3624.28	0.96995
3622.86	0.91784	3622.93	0.97108	3622.86	0.96878
3621.43	0.91539	3621.51	0.96949	3621.43	0.96763
3620	0.913	3620.08	0.96783	3620	0.9665
3618.58	0.91066	3618.65	0.96613	3618.58	0.96538
3617.15	0.90837	3617.23	0.9644	3617.15	0.96426
3615.73	0.90613	3615.8	0.96266	3615.73	0.96313
3614.3	0.90395	3614.37	0.96092	3614.3	0.96198
3612.87	0.90184	3612.95	0.95923	3612.87	0.96082
3611.45	0.8998	3611.52	0.95758	3611.45	0.95967
3610.02	0.89785	3610.1	0.9559	3610.02	0.95857
3608.59	0.89598	3608.67	0.95414	3608.59	0.95753
3607.17	0.89418	3607.24	0.95233	3607.17	0.95653
3605.74	0.89241	3605.82	0.95053	3605.74	0.95553
3604.32	0.89068	3604.39	0.94879	3604.32	0.95448
3602.89	0.889	3602.96	0.94714	3602.89	0.9534
3601.46	0.88739	3601.54	0.94551	3601.46	0.95234
3600.04	0.88589	3600.11	0.94387	3600.04	0.95132
3598.61	0.88446	3598.68	0.9422	3598.61	0.95035
3597.18	0.88309	3597.26	0.94055	3597.18	0.94941
3595.76	0.88176	3595.83	0.93891	3595.76	0.94848
3594.33	0.88047	3594.41	0.9373	3594.33	0.94756
3592.9	0.87922	3592.98	0.93572	3592.9	0.94667
3591.48	0.87801	3591.55	0.93415	3591.48	0.9458
3590.05	0.87685	3590.13	0.93258	3590.05	0.94496
3588.63	0.87573	3588.7	0.93098	3588.63	0.94416
3587.2	0.87464	3587.27	0.92935	3587.2	0.94338
3585.77	0.87354	3585.85	0.92772	3585.77	0.94259
3584.35	0.87244	3584.42	0.92614	3584.35	0.94177
3582.92	0.87133	3582.99	0.92463	3582.92	0.94092
3581.49	0.87027	3581.57	0.92316	3581.49	0.94007
3580.07	0.86926	3580.14	0.92172	3580.07	0.93925
3578.64	0.86832	3578.72	0.9203	3578.64	0.93847
3577.22	0.86743	3577.29	0.91889	3577.22	0.93772
3575.79	0.86657	3575.86	0.91748	3575.79	0.937
3574.36	0.86573	3574.44	0.91608	3574.36	0.93631
3572.94	0.86489	3573.01	0.9147	3572.94	0.93562
3571.51	0.86405	3571.58	0.91337	3571.51	0.93492
3570.08	0.86322	3570.16	0.91207	3570.08	0.93422
3568.66	0.86241	3568.73	0.91078	3568.66	0.93354
3567.23	0.86164	3567.3	0.90948	3567.23	0.93289
3565.8	0.86088	3565.88	0.90816	3565.8	0.93228
3564.38	0.86012	3564.45	0.90685	3564.38	0.93168
3562.95	0.85934	3563.03	0.90556	3562.95	0.93107
3561.53	0.85855	3561.6	0.90431	3561.53	0.93046
3560.1	0.85778	3560.17	0.90308	3560.1	0.92985
3558.67	0.85702	3558.75	0.90185	3558.67	0.92926
3557.25	0.85628	3557.32	0.90064	3557.25	0.92867
3555.82	0.85554	3555.89	0.89943	3555.82	0.9281
3554.39	0.85479	3554.47	0.89825	3554.39	0.9275
3552.97	0.854	3553.04	0.89713	3552.97	0.92688
3551.54	0.85318	3551.61	0.89607	3551.54	0.92624
3550.12	0.85236	3550.19	0.8951	3550.12	0.92558
3548.69	0.85156	3548.76	0.89417	3548.69	0.92493
3547.26	0.85078	3547.34	0.89326	3547.26	0.92432
3545.84	0.85001	3545.91	0.89237	3545.84	0.92374
3544.41	0.84924	3544.48	0.89148	3544.41	0.92316
3542.98	0.84847	3543.06	0.89062	3542.98	0.92259
3541.56	0.84768	3541.63	0.88978	3541.56	0.92201
3540.13	0.84689	3540.2	0.88895	3540.13	0.92145
3538.7	0.8461	3538.78	0.88813	3538.7	0.92088
3537.28	0.8453	3537.35	0.8873	3537.28	0.92032
3535.85	0.8445	3535.92	0.88649	3535.85	0.91976
3534.43	0.84369	3534.5	0.88566	3534.43	0.91921
3533	0.84289	3533.07	0.88481	3533	0.91866
3531.57	0.84208	3531.65	0.88394	3531.57	0.91813
3530.15	0.84125	3530.22	0.88306	3530.15	0.91759
3528.72	0.84042	3528.79	0.88216	3528.72	0.91705
3527.29	0.83959	3527.37	0.88123	3527.29	0.91651
3525.87	0.83877	3525.94	0.88027	3525.87	0.91598
3524.44	0.83796	3524.51	0.87928	3524.44	0.91546
3523.01	0.83716	3523.09	0.87826	3523.01	0.91495
3521.59	0.83634	3521.66	0.87723	3521.59	0.91442
3520.16	0.8355	3520.24	0.87619	3520.16	0.91389
3518.74	0.83466	3518.81	0.87515	3518.74	0.91336
3517.31	0.83382	3517.38	0.8741	3517.31	0.91284
3515.88	0.83298	3515.96	0.87303	3515.88	0.91233
3514.46	0.83214	3514.53	0.87194	3514.46	0.91182
3513.03	0.8313	3513.1	0.87085	3513.03	0.91131
3511.6	0.83045	3511.68	0.86976	3511.6	0.91078
3510.18	0.82961	3510.25	0.86866	3510.18	0.91026
3508.75	0.82877	3508.82	0.86755	3508.75	0.90974
3507.33	0.82793	3507.4	0.86642	3507.33	0.90923
3505.9	0.82709	3505.97	0.86529	3505.9	0.90872
3504.47	0.82623	3504.55	0.86415	3504.47	0.9082
3503.05	0.82537	3503.12	0.863	3503.05	0.90769
3501.62	0.82451	3501.69	0.86185	3501.62	0.90718
3500.19	0.82364	3500.27	0.86068	3500.19	0.90667
3498.77	0.82276	3498.84	0.85953	3498.77	0.90616
3497.34	0.82187	3497.41	0.85837	3497.34	0.90564
3495.91	0.82098	3495.99	0.85722	3495.91	0.90512
3494.49	0.8201	3494.56	0.85608	3494.49	0.9046
3493.06	0.81922	3493.13	0.85494	3493.06	0.90409
3491.64	0.81836	3491.71	0.85383	3491.64	0.90359
3490.21	0.8175	3490.28	0.85273	3490.21	0.90309
3488.78	0.81664	3488.86	0.85165	3488.78	0.9026
3487.36	0.81577	3487.43	0.8506	3487.36	0.90211
3485.93	0.8149	3486	0.84956	3485.93	0.90162
3484.5	0.81404	3484.58	0.84855	3484.5	0.90114
3483.08	0.81318	3483.15	0.84755	3483.08	0.90067
3481.65	0.81233	3481.72	0.84655	3481.65	0.90021
3480.23	0.81147	3480.3	0.84557	3480.23	0.89974
3478.8	0.81061	3478.87	0.84462	3478.8	0.89928
3477.37	0.80977	3477.44	0.84368	3477.37	0.89881
3475.95	0.80893	3476.02	0.84275	3475.95	0.89834
3474.52	0.8081	3474.59	0.84182	3474.52	0.89788
3473.09	0.80728	3473.17	0.84092	3473.09	0.89742
3471.67	0.80647	3471.74	0.84004	3471.67	0.89696
3470.24	0.80566	3470.31	0.83918	3470.24	0.89651
3468.81	0.80487	3468.89	0.83832	3468.81	0.89607
3467.39	0.80409	3467.46	0.83748	3467.39	0.89563
3465.96	0.80332	3466.03	0.83665	3465.96	0.8952
3464.54	0.80255	3464.61	0.83585	3464.54	0.89478
3463.11	0.8018	3463.18	0.83507	3463.11	0.89435
3461.68	0.80108	3461.75	0.8343	3461.68	0.89394
3460.26	0.80037	3460.33	0.83356	3460.26	0.89355
3458.83	0.79969	3458.9	0.83284	3458.83	0.89316
3457.4	0.79903	3457.48	0.83214	3457.4	0.89279
3455.98	0.79838	3456.05	0.83146	3455.98	0.89243
3454.55	0.79774	3454.62	0.8308	3454.55	0.89208
3453.13	0.79713	3453.2	0.83014	3453.13	0.89175
3451.7	0.79653	3451.77	0.82948	3451.7	0.89143
3450.27	0.79594	3450.34	0.82883	3451.7	0.89143
3448.85	0.79538	3448.92	0.82817	3449.62	0.89021
3447.42	0.79485	3447.49	0.82751	3447.54	0.88901
3445.99	0.79434	3446.06	0.82685	3445.46	0.88786
3444.57	0.79387	3444.64	0.82619	3443.38	0.88673
3443.14	0.79344	3443.21	0.82552	3441.3	0.88564
3441.71	0.79303	3441.79	0.82484	3439.22	0.88459
3440.29	0.79265	3440.36	0.82417	3437.15	0.88356
3438.86	0.79228	3438.93	0.8235	3435.07	0.88258
3437.44	0.79193	3437.51	0.82283	3432.99	0.88162
3436.01	0.7916	3436.08	0.82216	3430.91	0.8807
3434.58	0.7913	3434.65	0.8215	3428.83	0.87981
3433.16	0.79102	3433.23	0.82085	3426.75	0.87896
3431.73	0.79078	3431.8	0.82021	3424.67	0.87814
3430.3	0.79056	3430.37	0.8196	3422.59	0.87736
3428.88	0.79038	3428.95	0.81901	3420.51	0.8766
3427.45	0.79023	3427.52	0.81844	3418.43	0.87589
3426.03	0.79012	3426.1	0.81789	3416.36	0.8752
3424.6	0.79002	3424.67	0.81738	3414.28	0.87455
3423.17	0.78994	3423.24	0.81689	3412.2	0.87393
3421.75	0.78989	3421.82	0.81645	3410.12	0.87335
3420.32	0.78986	3420.39	0.81606	3408.04	0.8728
3418.89	0.78984	3418.96	0.81571	3405.96	0.87229
3417.47	0.78984	3417.54	0.81541	3403.88	0.8718
3416.04	0.78986	3416.11	0.81516	3401.8	0.87136
3414.61	0.7899	3414.69	0.81497	3399.72	0.87094
3413.19	0.78995	3413.26	0.81484	3397.64	0.87056
3411.76	0.79002	3411.83	0.81477	3395.56	0.87022
3410.34	0.7901	3410.41	0.81478	3393.49	0.8699
3408.91	0.79019	3408.98	0.81485	3391.41	0.86962
3407.48	0.79029	3407.55	0.81497	3389.33	0.86938
3406.06	0.79041	3406.13	0.81514	3387.25	0.86917
3404.63	0.79054	3404.7	0.81536	3385.17	0.86899
3403.2	0.79069	3403.27	0.81561	3383.09	0.86885
3401.78	0.79087	3401.85	0.8159	3381.01	0.86874
3400.35	0.79108	3400.42	0.81621	3378.93	0.86866
3398.93	0.79131	3399	0.81655	3376.85	0.86862
3397.5	0.79158	3397.57	0.81691	3374.77	0.86861
3396.07	0.79187	3396.14	0.81728	3372.7	0.86864
3394.65	0.79218	3394.72	0.81765	3370.62	0.86869
3393.22	0.79251	3393.29	0.81802	3368.54	0.86879
3391.79	0.79286	3391.86	0.81839	3366.46	0.86891
3390.37	0.79323	3390.44	0.81877	3364.38	0.86907
3388.94	0.79363	3389.01	0.81917	3362.3	0.86927
3387.51	0.79405	3387.58	0.81957	3360.22	0.8695
3386.09	0.79449	3386.16	0.81998	3358.14	0.86976
3384.66	0.79495	3384.73	0.8204	3356.06	0.87005
3383.24	0.79543	3383.31	0.82082	3353.98	0.87038
3381.81	0.79593	3381.88	0.82125	3351.9	0.87075
3380.38	0.79645	3380.45	0.82169	3349.83	0.87114
3378.96	0.79699	3379.03	0.82216	3347.75	0.87157
3377.53	0.79755	3377.6	0.82266	3345.67	0.87204
3376.1	0.79814	3376.17	0.82316	3343.59	0.87254
3374.68	0.79874	3374.75	0.82368	3341.51	0.87307
3373.25	0.79937	3373.32	0.82421	3339.43	0.87363
3371.82	0.80002	3371.89	0.82475	3337.35	0.87423
3370.4	0.80068	3370.47	0.82531	3335.27	0.87487
3368.97	0.80135	3369.04	0.82589	3333.19	0.87553
3367.55	0.80204	3367.62	0.82648	3331.11	0.87624
3366.12	0.80275	3366.19	0.82708	3329.04	0.87697
3364.69	0.80347	3364.76	0.82769	--	--
3363.27	0.8042	3363.34	0.82829	--	--
3361.84	0.80494	3361.91	0.8289	--	--
3360.41	0.80569	3360.48	0.82951	--	--
3358.99	0.80646	3359.06	0.83011	--	--
3357.56	0.80723	3357.63	0.83071	--	--
3356.14	0.80801	3356.2	0.8313	--	--
3354.71	0.80879	3354.78	0.83188	--	--
3353.28	0.80958	3353.35	0.83245	--	--
3351.86	0.81038	3351.93	0.83299	--	--
3350.43	0.81118	3350.5	0.83352	--	--
3349	0.81199	3349.07	0.83404	--	--
3347.58	0.81279	3347.65	0.83456	--	--
3346.15	0.81361	3346.22	0.83507	--	--
3344.72	0.81442	3344.79	0.83559	--	--
3343.3	0.81523	3343.37	0.83609	--	--
3341.87	0.81604	3341.94	0.8366	--	--
3340.45	0.81685	3340.51	0.8371	--	--
3339.02	0.81766	3339.09	0.83761	--	--
3337.59	0.81846	3337.66	0.83812	--	--
3336.17	0.81927	3336.24	0.83864	--	--
3334.74	0.82007	3334.81	0.83918	--	--
3333.31	0.82087	3333.38	0.83974	--	--
3331.89	0.82167	3331.96	0.84033	--	--
3330.46	0.82247	3330.53	0.84094	--	--
3329.04	0.82326	3329.1	0.84159	3329.04	0.87697
3327.61	0.82404	3327.68	0.84227	3327.61	0.87726
3326.18	0.82481	3326.25	0.84299	3326.18	0.87782
3324.76	0.82558	3324.82	0.84374	3324.76	0.87867
3323.33	0.82634	3323.4	0.84451	3323.33	0.87981
3321.9	0.82708	3321.97	0.84529	3321.9	0.88122
3320.48	0.82781	3320.55	0.84607	3320.48	0.88288
3319.05	0.82853	3319.12	0.84686	3319.05	0.88474
3317.62	0.82923	3317.69	0.84766	3317.62	0.88677
3316.2	0.82993	3316.27	0.84847	3316.2	0.88894
3314.77	0.83062	3314.84	0.84929	3314.77	0.8912
3313.35	0.8313	3313.41	0.85011	3313.35	0.8935
3311.92	0.83196	3311.99	0.85091	3311.92	0.89579
3310.49	0.83262	3310.56	0.8517	3310.49	0.89804
3309.07	0.83325	3309.14	0.85246	3309.07	0.90021
3307.64	0.83387	3307.71	0.85319	3307.64	0.90228
3306.21	0.83448	3306.28	0.85389	3306.21	0.90422
3304.79	0.83507	3304.86	0.85457	3304.79	0.90603
3303.36	0.83566	3303.43	0.85524	3303.36	0.9077
3301.94	0.83625	3302	0.8559	3301.94	0.90923
3300.51	0.83683	3300.58	0.85655	3300.51	0.91062
3299.08	0.8374	3299.15	0.85719	3299.08	0.91188
3297.66	0.83795	3297.72	0.85782	3297.66	0.91302
3296.23	0.8385	3296.3	0.85844	3296.23	0.91404
3294.8	0.83903	3294.87	0.85905	3294.8	0.91497
3293.38	0.83954	3293.45	0.85964	3293.38	0.91582
3291.95	0.84003	3292.02	0.86021	3291.95	0.9166
3290.52	0.8405	3290.59	0.86075	3290.52	0.91733
3289.1	0.84096	3289.17	0.86126	3289.1	0.918
3287.67	0.84139	3287.74	0.86174	3287.67	0.91863
3286.25	0.84181	3286.31	0.86218	3286.25	0.91921
3284.82	0.84222	3284.89	0.86261	3284.82	0.91977
3283.39	0.84262	3283.46	0.86302	3283.39	0.9203
3281.97	0.84301	3282.03	0.86342	3281.97	0.9208
3280.54	0.84339	3280.61	0.86383	3280.54	0.9213
3279.11	0.84376	3279.18	0.86422	3279.11	0.92178
3277.69	0.84412	3277.76	0.86461	3277.69	0.92224
3276.26	0.84446	3276.33	0.86498	3276.26	0.9227
3274.84	0.84479	3274.9	0.86535	3274.84	0.92315
3273.41	0.8451	3273.48	0.86571	3273.41	0.92358
3271.98	0.8454	3272.05	0.86607	3271.98	0.924
3270.56	0.84568	3270.62	0.86642	3270.56	0.92441
3269.13	0.84596	3269.2	0.86677	3269.13	0.92482
3267.7	0.84624	3267.77	0.86713	3267.7	0.92523
3266.28	0.8465	3266.34	0.86748	3266.28	0.92564
3264.85	0.84676	3264.92	0.86784	3264.85	0.92604
3263.42	0.84701	3263.49	0.86819	3263.42	0.92645
3262	0.84724	3262.07	0.86853	3262	0.92685
3260.57	0.84746	3260.64	0.86887	3260.57	0.92725
3259.15	0.84768	3259.21	0.8692	3259.15	0.92766
3257.72	0.8479	3257.79	0.86953	3257.72	0.92807
3256.29	0.84812	3256.36	0.86985	3256.29	0.92849
3254.87	0.84835	3254.93	0.87017	3254.87	0.9289
3253.44	0.84857	3253.51	0.87048	3253.44	0.92931
3252.01	0.8488	3252.08	0.87079	3252.01	0.92973
3250.59	0.84903	3250.65	0.8711	3250.59	0.93014
3249.16	0.84925	3249.23	0.87141	3249.16	0.93055
3247.73	0.84947	3247.8	0.87171	3247.73	0.93095
3246.31	0.8497	3246.38	0.87202	3246.31	0.93135
3244.88	0.84992	3244.95	0.87232	3244.88	0.93175
3243.46	0.85014	3243.52	0.87263	3243.46	0.93215
3242.03	0.85037	3242.1	0.87295	3242.03	0.93256
3240.6	0.85059	3240.67	0.87328	3240.6	0.93297
3239.18	0.85082	3239.24	0.87362	3239.18	0.93337
3237.75	0.85105	3237.82	0.87398	3237.75	0.93378
3236.32	0.85129	3236.39	0.87435	3236.32	0.93419
3234.9	0.85154	3234.96	0.87475	3234.9	0.93461
3233.47	0.8518	3233.54	0.87518	3233.47	0.93504
3232.05	0.85206	3232.11	0.87562	3232.05	0.93546
3230.62	0.85233	3230.69	0.87608	3230.62	0.93588
3229.19	0.8526	3229.26	0.87655	3229.19	0.9363
3227.77	0.85287	3227.83	0.87704	3227.77	0.9367
3226.34	0.85316	3226.41	0.87753	3226.34	0.93711
3224.91	0.85345	3224.98	0.87805	3224.91	0.9375
3223.49	0.85374	3223.55	0.87857	3223.49	0.93789
3222.06	0.85404	3222.13	0.8791	3222.06	0.93827
3220.63	0.85434	3220.7	0.87963	3220.63	0.93863
3219.21	0.85465	3219.27	0.88015	3219.21	0.93899
3217.78	0.85495	3217.85	0.88067	3217.78	0.93934
3216.36	0.85526	3216.42	0.88117	3216.36	0.93968
3214.93	0.85556	3215	0.88166	3214.93	0.94002
3213.5	0.85588	3213.57	0.88215	3213.5	0.94036
3212.08	0.8562	3212.14	0.88263	3212.08	0.9407
3210.65	0.85654	3210.72	0.88312	3210.65	0.94105
3209.22	0.85689	3209.29	0.88362	3209.22	0.94141
3207.8	0.85725	3207.86	0.88413	3207.8	0.94178
3206.37	0.85761	3206.44	0.88464	3206.37	0.94214
3204.95	0.85798	3205.01	0.88516	3204.95	0.9425
3203.52	0.85835	3203.59	0.88568	3203.52	0.94286
3202.09	0.85872	3202.16	0.88622	3202.09	0.9432
3200.67	0.85909	3200.73	0.88675	3200.67	0.94355
3199.24	0.85947	3199.31	0.8873	3199.24	0.94389
3197.81	0.85984	3197.88	0.88784	3197.81	0.94422
3196.39	0.86021	3196.45	0.88839	3196.39	0.94455
3194.96	0.86057	3195.03	0.88894	3194.96	0.94488
3193.53	0.86094	3193.6	0.88949	3193.53	0.94521
3192.11	0.86131	3192.17	0.89004	3192.11	0.94554
3190.68	0.86169	3190.75	0.89061	3190.68	0.94588
3189.26	0.86208	3189.32	0.89117	3189.26	0.94623
3187.83	0.86248	3187.9	0.89173	3187.83	0.94659
3186.4	0.86288	3186.47	0.8923	3186.4	0.94695
3184.98	0.86328	3185.04	0.89287	3184.98	0.94732
3183.55	0.86369	3183.62	0.89345	3183.55	0.9477
3182.12	0.8641	3182.19	0.89402	3182.12	0.94808
3180.7	0.86451	3180.76	0.89459	3180.7	0.94847
3179.27	0.86492	3179.34	0.89517	3179.27	0.94885
3177.85	0.86534	3177.91	0.89574	3177.85	0.94923
3176.42	0.86575	3176.48	0.89631	3176.42	0.94961
3174.99	0.86616	3175.06	0.89689	3174.99	0.94998
3173.57	0.86656	3173.63	0.89747	3173.57	0.95034
3172.14	0.86696	3172.21	0.89805	3172.14	0.9507
3170.71	0.86735	3170.78	0.89863	3170.71	0.95106
3169.29	0.86773	3169.35	0.8992	3169.29	0.95141
3167.86	0.86811	3167.93	0.89975	3167.86	0.95175
3166.43	0.86849	3166.5	0.90029	3166.43	0.95209
3165.01	0.86887	3165.07	0.90081	3165.01	0.95243
3163.58	0.86925	3163.65	0.90132	3163.58	0.95277
3162.16	0.86963	3162.22	0.90183	3162.16	0.95311
3160.73	0.87003	3160.79	0.90234	3160.73	0.95345
3159.3	0.87043	3159.37	0.90285	3159.3	0.9538
3157.88	0.87084	3157.94	0.90337	3157.88	0.95415
3156.45	0.87127	3156.52	0.90388	3156.45	0.95449
3155.02	0.87169	3155.09	0.90438	3155.02	0.95483
3153.6	0.87211	3153.66	0.90487	3153.6	0.95516
3152.17	0.87253	3152.24	0.90536	3152.17	0.95548
3150.74	0.87294	3150.81	0.90584	3150.74	0.9558
3149.32	0.87334	3149.38	0.90632	3149.32	0.95611
3147.89	0.87374	3147.96	0.90681	3147.89	0.9564
3146.47	0.87414	3146.53	0.9073	3146.47	0.9567
3145.04	0.87453	3145.1	0.90779	3145.04	0.95698
3143.61	0.87493	3143.68	0.90828	3143.61	0.95727
3142.19	0.87532	3142.25	0.90877	3142.19	0.95755
3140.76	0.87572	3140.83	0.90927	3140.76	0.95782
3139.33	0.87611	3139.4	0.90977	3139.33	0.9581
3137.91	0.87651	3137.97	0.91027	3137.91	0.95838
3136.48	0.87692	3136.55	0.91075	3136.48	0.95865
3135.06	0.87732	3135.12	0.91122	3135.06	0.95893
3133.63	0.87773	3133.69	0.91166	3133.63	0.95919
3132.2	0.87813	3132.27	0.91209	3132.2	0.95945
3130.78	0.87853	3130.84	0.91251	3130.78	0.95972
3129.35	0.87894	3129.41	0.91293	3129.35	0.95999
3127.92	0.87935	3127.99	0.91336	3127.92	0.96026
3126.5	0.87976	3126.56	0.91379	3126.5	0.96055
3125.07	0.88017	3125.14	0.91421	3125.07	0.96084
3123.64	0.88057	3123.71	0.91463	3123.64	0.96114
3122.22	0.88098	3122.28	0.91503	3122.22	0.96145
3120.79	0.88139	3120.86	0.91544	3120.79	0.96178
3119.37	0.88179	3119.43	0.91584	3119.37	0.96212
3117.94	0.8822	3118	0.91626	3117.94	0.96249
3116.51	0.88261	3116.58	0.91669	3116.51	0.96287
3115.09	0.88303	3115.15	0.91712	3115.09	0.96327
3113.66	0.88346	3113.72	0.91756	3113.66	0.96368
3112.23	0.88388	3112.3	0.918	3112.23	0.96409
3110.81	0.88431	3110.87	0.91845	3110.81	0.9645
3109.38	0.88473	3109.45	0.91892	3109.38	0.9649
3107.96	0.88516	3108.02	0.91939	3107.96	0.96528
3106.53	0.88558	3106.59	0.91987	3106.53	0.96565
3105.1	0.88601	3105.17	0.92034	3105.1	0.96601
3103.68	0.88643	3103.74	0.92081	3103.68	0.96635
3102.25	0.88685	3102.31	0.92126	3102.25	0.96668
3100.82	0.88728	3100.89	0.9217	3100.82	0.96699
3099.4	0.88771	3099.46	0.92212	3099.4	0.9673
3097.97	0.88814	3098.04	0.92254	3097.97	0.9676
3096.54	0.88857	3096.61	0.92295	3096.54	0.9679
3095.12	0.88901	3095.18	0.92336	3095.12	0.96821
3093.69	0.88944	3093.76	0.92376	3093.69	0.96851
3092.27	0.88988	3092.33	0.92414	3092.27	0.9688
3090.84	0.89032	3090.9	0.92453	3090.84	0.96909
3089.41	0.89075	3089.48	0.92492	3089.41	0.96936
3087.99	0.89119	3088.05	0.92533	3087.99	0.96964
3086.56	0.89162	3086.62	0.92576	3086.56	0.9699
3085.13	0.89205	3085.2	0.92621	3085.13	0.97015
3083.71	0.89249	3083.77	0.92667	3083.71	0.97039
3082.28	0.89292	3082.35	0.92713	3082.28	0.97061
3080.86	0.89336	3080.92	0.9276	3080.86	0.97082
3079.43	0.89379	3079.49	0.92808	3079.43	0.97102
3078	0.89422	3078.07	0.92858	3078	0.97121
3076.58	0.89464	3076.64	0.92907	3076.58	0.97141
3075.15	0.89507	3075.21	0.92958	3075.15	0.97161
3073.72	0.89549	3073.79	0.93007	3073.72	0.97182
3072.3	0.89592	3072.36	0.93057	3072.3	0.97203
3070.87	0.89634	3070.93	0.93106	3070.87	0.97225
3069.44	0.89677	3069.51	0.93155	3069.44	0.97248
3068.02	0.89721	3068.08	0.93204	3068.02	0.97271
3066.59	0.89764	3066.66	0.93253	3066.59	0.97295
3065.17	0.89808	3065.23	0.93302	3065.17	0.9732
3063.74	0.89852	3063.8	0.93351	3063.74	0.97344
3062.31	0.89896	3062.38	0.934	3062.31	0.97368
3060.89	0.8994	3060.95	0.9345	3060.89	0.97392
3059.46	0.89985	3059.52	0.935	3059.46	0.97415
3058.03	0.90028	3058.1	0.9355	3058.03	0.97437
3056.61	0.90072	3056.67	0.93601	3056.61	0.97459
3055.18	0.90117	3055.24	0.93654	3055.18	0.97479
3053.76	0.90161	3053.82	0.93707	3053.76	0.97499
3052.33	0.90206	3052.39	0.9376	3052.33	0.97518
3050.9	0.90251	3050.97	0.93813	3050.9	0.97535
3049.48	0.90297	3049.54	0.93864	3049.48	0.97551
3048.05	0.90343	3048.11	0.93914	3048.05	0.97566
3046.62	0.9039	3046.69	0.93963	3046.62	0.97582
3045.2	0.90438	3045.26	0.94012	3045.2	0.97599
3043.77	0.90486	3043.83	0.9406	3043.77	0.97617
3042.34	0.90534	3042.41	0.94109	3042.34	0.97637
3040.92	0.90583	3040.98	0.94158	3040.92	0.97658
3039.49	0.9063	3039.55	0.94208	3039.49	0.97681
3038.07	0.90678	3038.13	0.94258	3038.07	0.97706
3036.64	0.90725	3036.7	0.94309	3036.64	0.97732
3035.21	0.90771	3035.28	0.94361	3035.21	0.9776
3033.79	0.90816	3033.85	0.94414	3033.79	0.9779
3032.36	0.9086	3032.42	0.94467	3032.36	0.97821
3030.93	0.90904	3031	0.94521	3030.93	0.97854
3029.51	0.90947	3029.57	0.94576	3029.51	0.97889
3028.08	0.9099	3028.14	0.9463	3028.08	0.97925
3026.66	0.91032	3026.72	0.94683	3026.66	0.97962
3025.23	0.91076	3025.29	0.94734	3025.23	0.98001
3023.8	0.9112	3023.86	0.94784	3023.8	0.98041
3022.38	0.91166	3022.44	0.94834	3022.38	0.98081
3020.95	0.91212	3021.01	0.94883	3020.95	0.98121
3019.52	0.91259	3019.59	0.94932	3019.52	0.9816
3018.1	0.91306	3018.16	0.94979	3018.1	0.98197
3016.67	0.91354	3016.73	0.95026	3016.67	0.98233
3015.24	0.91403	3015.31	0.95072	3015.24	0.98266
3013.82	0.91452	3013.88	0.95117	3013.82	0.98297
3012.39	0.91502	3012.45	0.95162	3012.39	0.98326
3010.97	0.91552	3011.03	0.95207	3010.97	0.98353
3009.54	0.91603	3009.6	0.95252	3009.54	0.98378
3008.11	0.91653	3008.17	0.95296	3008.11	0.98401
3006.69	0.91703	3006.75	0.95339	3006.69	0.98422
3005.26	0.91753	3005.32	0.95382	3005.26	0.98442
3003.83	0.91803	3003.9	0.95424	3003.83	0.98461
3002.41	0.91852	3002.47	0.95466	3002.41	0.9848
3000.98	0.91902	3001.04	0.95508	3000.98	0.98497
2999.55	0.91951	2999.62	0.95548	2999.55	0.98514
2998.13	0.92	2998.19	0.95587	2998.13	0.98529
2996.7	0.92049	2996.76	0.95623	2996.7	0.98543
2995.28	0.92098	2995.34	0.95655	2995.28	0.98554
2993.85	0.92147	2993.91	0.95684	2993.85	0.98564
2992.42	0.92196	2992.49	0.95709	2992.42	0.98571
2991	0.92244	2991.06	0.95732	2991	0.98575
2989.57	0.92291	2989.63	0.95751	2989.57	0.98577
2988.14	0.92336	2988.21	0.95767	2988.14	0.98576
2986.72	0.92381	2986.78	0.95779	2986.72	0.98572
2985.29	0.92424	2985.35	0.95788	2985.29	0.98567
2983.87	0.92466	2983.93	0.95793	2983.87	0.9856
2982.44	0.92507	2982.5	0.95793	2982.44	0.98552
2981.01	0.92547	2981.07	0.95788	2981.01	0.98545
2979.59	0.92588	2979.65	0.95778	2979.59	0.98538
2978.16	0.92628	2978.22	0.95762	2978.16	0.98532
2976.73	0.9267	2976.8	0.95741	2976.73	0.98528
2975.31	0.92713	2975.37	0.95715	2975.31	0.98526
2973.88	0.92757	2973.94	0.95686	2973.88	0.98523
2972.45	0.92804	2972.52	0.95652	2972.45	0.98515
2971.03	0.92854	2971.09	0.95615	2971.03	0.98498
2969.6	0.92905	2969.66	0.95575	2969.6	0.98468
2968.18	0.92958	2968.24	0.95533	2968.18	0.98423
2966.75	0.93013	2966.81	0.9549	2966.75	0.98364
2965.32	0.93069	2965.38	0.95448	2965.32	0.98295
2963.9	0.93127	2963.96	0.95407	2963.9	0.98214
2962.47	0.93185	2962.53	0.95367	2962.47	0.98117
2961.04	0.93243	2961.11	0.95328	2961.04	0.98
2959.62	0.93302	2959.68	0.95289	2959.62	0.97863
2958.19	0.93359	2958.25	0.95253	2958.19	0.97715
2956.77	0.93417	2956.83	0.95219	2956.77	0.97569
2955.34	0.93474	2955.4	0.95189	2955.34	0.97432
2953.91	0.93529	2953.97	0.95161	2953.91	0.97301
2952.49	0.93584	2952.55	0.95132	2952.49	0.97166
2951.06	0.93638	2951.12	0.951	2951.06	0.97017
2949.63	0.9369	2949.69	0.9506	2949.63	0.96847
2948.21	0.9374	2948.27	0.95012	2948.21	0.96654
2946.78	0.93789	2946.84	0.94953	2946.78	0.96439
2945.35	0.93837	2945.42	0.94883	2945.35	0.96202
2943.93	0.93883	2943.99	0.94799	2943.93	0.95943
2942.5	0.93929	2942.56	0.94703	2942.5	0.95662
2941.08	0.93976	2941.14	0.94595	2941.08	0.95364
2939.65	0.94023	2939.71	0.94477	2939.65	0.9506
2938.22	0.94072	2938.28	0.94352	2938.22	0.94766
2936.8	0.94123	2936.86	0.94226	2936.8	0.94497
2935.37	0.94177	2935.43	0.94101	2935.37	0.94266
2933.94	0.94234	2934	0.93981	2933.94	0.94073
2932.52	0.94295	2932.58	0.9387	2932.52	0.93916
2931.09	0.9436	2931.15	0.93769	2931.09	0.93791
2929.67	0.94427	2929.73	0.93682	2929.67	0.937
2928.24	0.94495	2928.3	0.93614	2928.24	0.93648
2926.81	0.94561	2926.87	0.93569	2926.81	0.93645
2925.39	0.94626	2925.45	0.93551	2925.39	0.93705
2923.96	0.94688	2924.02	0.93564	2923.96	0.93835
2922.53	0.94745	2922.59	0.93608	2922.53	0.94032
2921.11	0.94798	2921.17	0.93681	2921.11	0.94281
2919.68	0.94845	2919.74	0.93778	2919.68	0.94563
2918.25	0.94886	2918.31	0.93895	2918.25	0.94859
2916.83	0.94922	2916.89	0.94029	2916.83	0.95158
2915.4	0.94952	2915.46	0.94174	2915.4	0.95452
2913.98	0.94977	2914.04	0.94328	2913.98	0.95737
2912.55	0.94998	2912.61	0.94485	2912.55	0.96004
2911.12	0.95015	2911.18	0.94641	2911.12	0.96245
2909.7	0.95031	2909.76	0.94793	2909.7	0.9646
2908.27	0.95045	2908.33	0.94939	2908.27	0.9665
2906.84	0.95059	2906.9	0.95078	2906.84	0.96824
2905.42	0.95075	2905.48	0.95209	2905.42	0.96994
2903.99	0.95093	2904.05	0.95331	2903.99	0.97162
2902.56	0.95114	2902.62	0.95444	2902.56	0.97325
2901.14	0.95139	2901.2	0.95547	2901.14	0.97474
2899.71	0.95167	2899.77	0.95637	2899.71	0.97601
2898.29	0.95198	2898.35	0.95716	2898.29	0.97703
2896.86	0.9523	2896.92	0.95785	2896.86	0.97788
2895.43	0.95262	2895.49	0.95849	2895.43	0.97866
2894.01	0.95293	2894.07	0.95909	2894.01	0.97942
2892.58	0.95323	2892.64	0.95966	2892.58	0.9802
2891.15	0.95352	2891.21	0.96021	2891.15	0.98098
2889.73	0.9538	2889.79	0.96072	2889.73	0.98177
2888.3	0.95407	2888.36	0.96119	2888.3	0.98256
2886.88	0.95433	2886.94	0.96162	2886.88	0.98335
2885.45	0.95458	2885.51	0.96201	2885.45	0.98414
2884.02	0.95484	2884.08	0.96235	2884.02	0.98492
2882.6	0.95509	2882.66	0.96266	2882.6	0.98567
2881.17	0.95535	2881.23	0.96294	2881.17	0.98638
2879.74	0.95561	2879.8	0.96318	2879.74	0.98702
2878.32	0.95587	2878.38	0.96339	2878.32	0.9876
2876.89	0.95613	2876.95	0.96357	2876.89	0.98808
2875.46	0.95639	2875.52	0.96371	2875.46	0.98847
2874.04	0.95664	2874.1	0.9638	2874.04	0.98872
2872.61	0.95689	2872.67	0.96383	2872.61	0.98882
2871.19	0.95714	2871.25	0.96379	2871.19	0.98871
2869.76	0.9574	2869.82	0.96367	2869.76	0.98832
2868.33	0.95766	2868.39	0.96343	2868.33	0.98753
2866.91	0.95794	2866.97	0.96307	2866.91	0.98626
2865.48	0.95825	2865.54	0.96257	2865.48	0.98447
2864.05	0.95859	2864.11	0.96196	2864.05	0.98219
2862.63	0.95895	2862.69	0.96129	2862.63	0.97959
2861.2	0.95933	2861.26	0.96062	2861.2	0.97685
2859.78	0.9597	2859.83	0.96001	2859.78	0.97417
2858.35	0.96005	2858.41	0.95952	2858.35	0.9717
2856.92	0.96038	2856.98	0.95917	2856.92	0.96959
2855.5	0.96067	2855.56	0.959	2855.5	0.9679
2854.07	0.96092	2854.13	0.95901	2854.07	0.96671
2852.64	0.96113	2852.7	0.95922	2852.64	0.96605
2851.22	0.96129	2851.28	0.95966	2851.22	0.96594
2849.79	0.9614	2849.85	0.96031	2849.79	0.96638
2848.36	0.96146	2848.42	0.96117	2848.36	0.96736
2846.94	0.96148	2847	0.96223	2846.94	0.96887
2845.51	0.96146	2845.57	0.96346	2845.51	0.97086
2844.09	0.9614	2844.14	0.96484	2844.09	0.97326
2842.66	0.96131	2842.72	0.96633	2842.66	0.97599
2841.23	0.96119	2841.29	0.96786	2841.23	0.97893
2839.81	0.96107	2839.87	0.9694	2839.81	0.98195
2838.38	0.96096	2838.44	0.97088	2838.38	0.9849
2836.95	0.96086	2837.01	0.97225	2836.95	0.98761
2835.53	0.96079	2835.59	0.97347	2835.53	0.98992
2834.1	0.96076	2834.16	0.9745	2834.1	0.99173
2832.68	0.96077	2832.73	0.97535	2832.68	0.993
2831.25	0.96081	2831.31	0.97601	2831.25	0.99379
2829.82	0.96088	2829.88	0.97655	2829.82	0.99425
2828.4	0.96095	2828.45	0.977	2828.4	0.99451
2826.97	0.96102	2827.03	0.97741	2826.97	0.99467
2825.54	0.96107	2825.6	0.97778	2825.54	0.99481
2824.12	0.9611	2824.18	0.97813	2824.12	0.99493
2822.69	0.96112	2822.75	0.97845	2822.69	0.99504
2821.26	0.96113	2821.32	0.97876	2821.26	0.99513
2819.84	0.96113	2819.9	0.97904	2819.84	0.99522
2818.41	0.96113	2818.47	0.97932	2818.41	0.99529
2816.99	0.96114	2817.04	0.97958	2816.99	0.99535
2815.56	0.96115	2815.62	0.97984	2815.56	0.99542
2814.13	0.96117	2814.19	0.98008	2814.13	0.99548
2812.71	0.9612	2812.76	0.98031	2812.71	0.99553
2811.28	0.96123	2811.34	0.98053	2811.28	0.99559
2809.85	0.96127	2809.91	0.98075	2809.85	0.99565
2808.43	0.96131	2808.49	0.98096	2808.43	0.9957
2807	0.96136	2807.06	0.98117	2807	0.99575
2805.58	0.96142	2805.63	0.98136	2805.58	0.99579
2804.15	0.96147	2804.21	0.98155	2804.15	0.99582
2802.72	0.96151	2802.78	0.98174	2802.72	0.99584
2801.3	0.96155	2801.35	0.98193	2801.3	0.99585
2799.87	0.96158	2799.93	0.98212	2799.87	0.99586
2798.44	0.96162	2798.5	0.98232	2798.44	0.99588
2797.02	0.96165	2797.07	0.98253	2797.02	0.9959
2795.59	0.96168	2795.65	0.98275	2795.59	0.99593
2794.16	0.96172	2794.22	0.98297	2794.16	0.99597
2792.74	0.96176	2792.8	0.98318	2792.74	0.99602
2791.31	0.96181	2791.37	0.9834	2791.31	0.99607
2789.89	0.96185	2789.94	0.9836	2789.89	0.99613
2788.46	0.9619	2788.52	0.98381	2788.46	0.99621
2787.03	0.96196	2787.09	0.984	2787.03	0.99628
2785.61	0.96203	2785.66	0.9842	2785.61	0.99637
2784.18	0.96211	2784.24	0.98438	2784.18	0.99647
2782.75	0.96221	2782.81	0.98457	2782.75	0.99657
2781.33	0.96231	2781.39	0.98474	2781.33	0.99668
2779.9	0.96242	2779.96	0.98491	2779.9	0.99679
2778.47	0.96254	2778.53	0.98509	2778.47	0.99689
2777.05	0.96266	2777.11	0.98527	2777.05	0.997
2775.62	0.96279	2775.68	0.98547	2775.62	0.99711
2774.2	0.96294	2774.25	0.98568	2774.2	0.99721
2772.77	0.96309	2772.83	0.98589	2772.77	0.99732
2771.34	0.96325	2771.4	0.9861	2771.34	0.99742
2769.92	0.96343	2769.97	0.98632	2769.92	0.99753
2768.49	0.96363	2768.55	0.98654	2768.49	0.99764
2767.06	0.96385	2767.12	0.98676	2767.06	0.99775
2765.64	0.96409	2765.7	0.98697	2765.64	0.99787
2764.21	0.96435	2764.27	0.98718	2764.21	0.99798
2762.79	0.96463	2762.84	0.98737	2762.79	0.9981
2761.36	0.96493	2761.42	0.98754	2761.36	0.9982
2759.93	0.96523	2759.99	0.98769	2759.93	0.99829
2758.51	0.96553	2758.56	0.98783	2758.51	0.99838
2757.08	0.96583	2757.14	0.98795	2757.08	0.99844
2755.65	0.96613	2755.71	0.98805	2755.65	0.9985
2754.23	0.96642	2754.28	0.98814	2754.23	0.99854
2752.8	0.96671	2752.86	0.98823	2752.8	0.99857
2751.37	0.967	2751.43	0.98832	2751.37	0.9986
2749.95	0.96728	2750.01	0.98842	2749.95	0.99862
2748.52	0.96756	2748.58	0.98853	2748.52	0.99864
2747.1	0.96785	2747.15	0.98866	2747.1	0.99867
2745.67	0.96813	2745.73	0.98881	2745.67	0.9987
2744.24	0.96843	2744.3	0.98897	2744.24	0.99875
2742.82	0.96873	2742.87	0.98915	2742.82	0.99879
2741.39	0.96903	2741.45	0.98934	2741.39	0.99885
2739.96	0.96935	2740.02	0.98953	2739.96	0.9989
2738.54	0.96967	2738.59	0.98972	2738.54	0.99895
2737.11	0.97	2737.17	0.9899	2737.11	0.999
2735.69	0.97033	2735.74	0.99006	2735.69	0.99904
2734.26	0.97065	2734.32	0.99021	2734.26	0.99907
2732.83	0.97097	2732.89	0.99035	2732.83	0.99908
2731.41	0.97127	2731.46	0.99047	2731.41	0.99909
2729.98	0.97156	2730.04	0.99057	2729.98	0.99908
2728.55	0.97183	2728.61	0.99066	2728.55	0.99907
2727.13	0.97209	2727.18	0.99074	2727.13	0.99905
2725.7	0.97234	2725.76	0.99082	2725.7	0.99904
2724.27	0.97259	2724.33	0.9909	2724.27	0.99903
2722.85	0.97283	2722.9	0.99099	2722.85	0.99902
2721.42	0.97308	2721.48	0.99109	2721.42	0.99903
2720	0.97334	2720.05	0.9912	2720	0.99904
2718.57	0.97361	2718.63	0.99133	2718.57	0.99906
2717.14	0.97389	2717.2	0.99147	2717.14	0.99908
2715.72	0.97418	2715.77	0.99164	2715.72	0.99911
2714.29	0.97447	2714.35	0.99181	2714.29	0.99913
2712.86	0.97476	2712.92	0.992	2712.86	0.99915
2711.44	0.97505	2711.49	0.99219	2711.44	0.99917
2710.01	0.97533	2710.07	0.99237	2710.01	0.99918
2708.59	0.9756	2708.64	0.99253	2708.59	0.99917
2707.16	0.97586	2707.21	0.99268	2707.16	0.99916
2705.73	0.9761	2705.79	0.9928	2705.73	0.99914
2704.31	0.97634	2704.36	0.9929	2704.31	0.99912
2702.88	0.97657	2702.94	0.99298	2702.88	0.9991
2701.45	0.97679	2701.51	0.99304	2701.45	0.9991
2700.03	0.97701	2700.08	0.99309	2700.03	0.9991
2698.6	0.97724	2698.66	0.99313	2698.6	0.99911
2697.17	0.97746	2697.23	0.99317	2697.17	0.99914
2695.75	0.97769	2695.8	0.99321	2695.75	0.99917
2694.32	0.97792	2694.38	0.99326	2694.32	0.99921
2692.9	0.97815	2692.95	0.99333	2692.9	0.99925
2691.47	0.97839	2691.52	0.99341	2691.47	0.99929
2690.04	0.97862	2690.1	0.99351	2690.04	0.99933
2688.62	0.97885	2688.67	0.99362	2688.62	0.99936
2687.19	0.97908	2687.25	0.99375	2687.19	0.99938
2685.76	0.9793	2685.82	0.99389	2685.76	0.99938
2684.34	0.97951	2684.39	0.99403	2684.34	0.99938
2682.91	0.97971	2682.97	0.99417	2682.91	0.99936
2681.49	0.97991	2681.54	0.9943	2681.49	0.99932
2680.06	0.98009	2680.11	0.99441	2680.06	0.99927
2678.63	0.98027	2678.69	0.99452	2678.63	0.99922
2677.21	0.98045	2677.26	0.99461	2677.21	0.99916
2675.78	0.98063	2675.84	0.99468	2675.78	0.99911
2674.35	0.98082	2674.41	0.99474	2674.35	0.99905
2672.93	0.98101	2672.98	0.99478	2672.93	0.99899
2671.5	0.98121	2671.56	0.99483	2671.5	0.99894
2670.07	0.98141	2670.13	0.99487	2670.07	0.99888
2668.65	0.98162	2668.7	0.99493	2668.65	0.99883
2667.22	0.98183	2667.28	0.99499	2667.22	0.9988
2665.8	0.98204	2665.85	0.99507	2665.8	0.99877
2664.37	0.98224	2664.42	0.99517	2664.37	0.99875
2662.94	0.98243	2663	0.99528	2662.94	0.99874
2661.52	0.9826	2661.57	0.99541	2661.52	0.99874
2660.09	0.98276	2660.15	0.99555	2660.09	0.99875
2658.66	0.98291	2658.72	0.99569	2658.66	0.99878
2657.24	0.98306	2657.29	0.99584	2657.24	0.99883
2655.81	0.9832	2655.87	0.99599	2655.81	0.99889
2654.38	0.98333	2654.44	0.99613	2654.38	0.99897
2652.96	0.98347	2653.01	0.99627	2652.96	0.99906
2651.53	0.98361	2651.59	0.99639	2651.53	0.99915
2650.11	0.98375	2650.16	0.9965	2650.11	0.99924
2648.68	0.9839	2648.73	0.9966	2648.68	0.99933
2647.25	0.98405	2647.31	0.99669	2647.25	0.99942
2645.83	0.9842	2645.88	0.99677	2645.83	0.99949
2644.4	0.98436	2644.46	0.99684	2644.4	0.99956
2642.97	0.98451	2643.03	0.9969	2642.97	0.99961
2641.55	0.98466	2641.6	0.99697	2641.55	0.99964
2640.12	0.9848	2640.18	0.99703	2640.12	0.99964
2638.7	0.98493	2638.75	0.9971	2638.7	0.99963
2637.27	0.98506	2637.32	0.99718	2637.27	0.9996
2635.84	0.98518	2635.9	0.99727	2635.84	0.99956
2634.42	0.9853	2634.47	0.99736	2634.42	0.99952
2632.99	0.9854	2633.04	0.99745	2632.99	0.99949
2631.56	0.9855	2631.62	0.99754	2631.56	0.99946
2630.14	0.98559	2630.19	0.99763	2630.14	0.99944
2628.71	0.98569	2628.77	0.99771	2628.71	0.99944
2627.28	0.9858	2627.34	0.9978	2627.28	0.99944
2625.86	0.98592	2625.91	0.99788	2625.86	0.99946
2624.43	0.98605	2624.49	0.99795	2624.43	0.99949
2623.01	0.98618	2623.06	0.99802	2623.01	0.99953
2621.58	0.98631	2621.63	0.99809	2621.58	0.99957
2620.15	0.98645	2620.21	0.99815	2620.15	0.99961
2618.73	0.98658	2618.78	0.99821	2618.73	0.99964
2617.3	0.9867	2617.35	0.99826	2617.3	0.99966
2615.87	0.98682	2615.93	0.99831	2615.87	0.99966
2614.45	0.98693	2614.5	0.99835	2614.45	0.99966
2613.02	0.98703	2613.08	0.99839	2613.02	0.99965
2611.6	0.98711	2611.65	0.99843	2611.6	0.99963
2610.17	0.98719	2610.22	0.99846	2610.17	0.99961
2608.74	0.98726	2608.8	0.9985	2608.74	0.99959
2607.32	0.98733	2607.37	0.99854	2607.32	0.99958
2605.89	0.9874	2605.94	0.99858	2605.89	0.99957
2604.46	0.98748	2604.52	0.99863	2604.46	0.99956
2603.04	0.98757	2603.09	0.99868	2603.04	0.99957
2601.61	0.98768	2601.66	0.99873	2601.61	0.99957
2600.18	0.98778	2600.24	0.99878	2600.18	0.99957
2598.76	0.9879	2598.81	0.99883	2598.76	0.99958
2597.33	0.98801	2597.39	0.99888	2597.33	0.99958
2595.91	0.98812	2595.96	0.99892	2595.91	0.99957
2594.48	0.98823	2594.53	0.99897	2594.48	0.99956
2593.05	0.98833	2593.11	0.99901	2593.05	0.99954
2591.63	0.98842	2591.68	0.99906	2591.63	0.99952
2590.2	0.9885	2590.25	0.9991	2590.2	0.99949
2588.77	0.98857	2588.83	0.99915	2588.77	0.99947
2587.35	0.98863	2587.4	0.9992	2587.35	0.99945
2585.92	0.98868	2585.97	0.99924	2585.92	0.99944
2584.5	0.98874	2584.55	0.99929	2584.5	0.99944
2583.07	0.98881	2583.12	0.99933	2583.07	0.99945
2581.64	0.98888	2581.7	0.99937	2581.64	0.99948
2580.22	0.98896	2580.27	0.99942	2580.22	0.99951
2578.79	0.98904	2578.84	0.99946	2578.79	0.99956
2577.36	0.98913	2577.42	0.9995	2577.36	0.99962
2575.94	0.98922	2575.99	0.99954	2575.94	0.99967
2574.51	0.98932	2574.56	0.99958	2574.51	0.99972
2573.08	0.98941	2573.14	0.99961	2573.08	0.99976
2571.66	0.98949	2571.71	0.99963	2571.66	0.99979
2570.23	0.98956	2570.29	0.99965	2570.23	0.99979
2568.81	0.98963	2568.86	0.99967	2568.81	0.99978
2567.38	0.98968	2567.43	0.99969	2567.38	0.99976
2565.95	0.98971	2566.01	0.9997	2565.95	0.99974
2564.53	0.98975	2564.58	0.99971	2564.53	0.99971
2563.1	0.98978	2563.15	0.99973	2563.1	0.99968
2561.67	0.98982	2561.73	0.99975	2561.67	0.99965
2560.25	0.98986	2560.3	0.99978	2560.25	0.99964
2558.82	0.98991	2558.87	0.99981	2558.82	0.99964
2557.4	0.98997	2557.45	0.99985	2557.4	0.99965
2555.97	0.99003	2556.02	0.99989	2555.97	0.99967
2554.54	0.99011	2554.6	0.99993	2554.54	0.9997
2553.12	0.99019	2553.17	0.99996	2553.12	0.99973
2551.69	0.99028	2551.74	0.99999	2551.69	0.99977
2550.26	0.99036	2550.32	1	2550.26	0.99979
2548.84	0.99043	2548.89	1	2548.84	0.99982
2547.41	0.99048	2547.46	1	2547.41	0.99983
2545.98	0.99053	2546.04	0.99998	2545.98	0.99984
2544.56	0.99055	2544.61	0.99995	2544.56	0.99983
2543.13	0.99057	2543.18	0.99991	2543.13	0.99981
2541.71	0.99058	2541.76	0.99987	2541.71	0.99979
2540.28	0.99059	2540.33	0.99982	2540.28	0.99976
2538.85	0.99059	2538.91	0.99978	2538.85	0.99974
2537.43	0.99061	2537.48	0.99975	2537.43	0.99972
2536	0.99064	2536.05	0.99973	2536	0.99971
2534.57	0.99068	2534.63	0.99973	2534.57	0.99971
2533.15	0.99074	2533.2	0.99975	2533.15	0.99971
2531.72	0.99081	2531.77	0.99978	2531.72	0.99972
2530.29	0.99089	2530.35	0.99982	2530.29	0.99973
2528.87	0.99097	2528.92	0.99986	2528.87	0.99973
2527.44	0.99105	2527.49	0.99991	2527.44	0.99974
2526.02	0.99112	2526.07	0.99995	2526.02	0.99974
2524.59	0.99119	2524.64	0.99998	2524.59	0.99974
2523.16	0.99124	2523.22	1	2523.16	0.99973
2521.74	0.99128	2521.79	1	2521.74	0.9997
2520.31	0.9913	2520.36	0.99999	2520.31	0.99967
2518.88	0.99131	2518.94	0.99995	2518.88	0.99964
2517.46	0.99131	2517.51	0.99991	2517.46	0.99961
2516.03	0.9913	2516.08	0.99985	2516.03	0.99958
2514.61	0.99129	2514.66	0.99978	2514.61	0.99956
2513.18	0.99129	2513.23	0.99972	2513.18	0.99955
2511.75	0.9913	2511.8	0.99966	2511.75	0.99955
2510.33	0.99132	2510.38	0.99961	2510.33	0.99955
2508.9	0.99135	2508.95	0.99958	2508.9	0.99957
2507.47	0.99139	2507.53	0.99957	2507.47	0.99959
2506.05	0.99144	2506.1	0.99957	2506.05	0.99961
2504.62	0.9915	2504.67	0.9996	2504.62	0.99963
2503.19	0.99157	2503.25	0.99964	2503.19	0.99964
2501.77	0.99164	2501.82	0.9997	2501.77	0.99965
2500.34	0.99171	2500.39	0.99976	2500.34	0.99965
2498.92	0.99176	2498.97	0.99982	2498.92	0.99965
2497.49	0.9918	2497.54	0.99988	2497.49	0.99963
2496.06	0.99183	2496.11	0.99992	2496.06	0.99962
2494.64	0.99185	2494.69	0.99994	2494.64	0.9996
2493.21	0.99186	2493.26	0.99994	2493.21	0.99958
2491.78	0.99187	2491.84	0.99993	2491.78	0.99958
2490.36	0.99188	2490.41	0.99989	2490.36	0.99958
2488.93	0.9919	2488.98	0.99983	2488.93	0.99959
2487.51	0.99192	2487.56	0.99977	2487.51	0.9996
2486.08	0.99196	2486.13	0.9997	2486.08	0.99962
2484.65	0.99201	2484.7	0.99963	2484.65	0.99965
2483.23	0.99208	2483.28	0.99956	2483.23	0.99968
2481.8	0.99215	2481.85	0.99951	2481.8	0.9997
2480.37	0.99223	2480.42	0.99948	2480.37	0.99972
2478.95	0.99232	2479	0.99946	2478.95	0.99973
2477.52	0.99241	2477.57	0.99947	2477.52	0.99973
2476.09	0.99249	2476.15	0.99949	2476.09	0.99972
2474.67	0.99256	2474.72	0.99953	2474.67	0.9997
2473.24	0.99261	2473.29	0.99959	2473.24	0.99967
2471.82	0.99266	2471.87	0.99965	2471.82	0.99964
2470.39	0.9927	2470.44	0.99971	2470.39	0.99961
2468.96	0.99273	2469.01	0.99977	2468.96	0.99958
2467.54	0.99277	2467.59	0.99981	2467.54	0.99957
2466.11	0.9928	2466.16	0.99982	2466.11	0.99957
2464.68	0.99285	2464.74	0.99982	2464.68	0.99958
2463.26	0.9929	2463.31	0.99978	2463.26	0.9996
2461.83	0.99297	2461.88	0.99973	2461.83	0.99963
2460.41	0.99305	2460.46	0.99965	2460.41	0.99967
2458.98	0.99313	2459.03	0.99956	2458.98	0.99971
2457.55	0.99322	2457.6	0.99947	2457.55	0.99974
2456.13	0.9933	2456.18	0.99938	2456.13	0.99978
2454.7	0.99338	2454.75	0.99931	2454.7	0.9998
2453.27	0.99345	2453.32	0.99925	2453.27	0.99981
2451.85	0.99351	2451.9	0.99922	2451.85	0.99981
2450.42	0.99355	2450.47	0.99922	2450.42	0.9998
2448.99	0.99359	2449.05	0.99924	2448.99	0.99979
2447.57	0.99362	2447.62	0.99928	2447.57	0.99977
2446.14	0.99365	2446.19	0.99934	2446.14	0.99976
2444.72	0.99369	2444.77	0.99941	2444.72	0.99974
2443.29	0.99374	2443.34	0.99948	2443.29	0.99973
2441.86	0.99379	2441.91	0.99954	2441.86	0.99972
2440.44	0.99386	2440.49	0.99958	2440.44	0.99972
2439.01	0.99394	2439.06	0.99961	2439.01	0.99972
2437.58	0.99403	2437.63	0.9996	2437.58	0.99973
2436.16	0.99413	2436.21	0.99957	2436.16	0.99974
2434.73	0.99423	2434.78	0.99951	2434.73	0.99975
2433.31	0.99433	2433.36	0.99943	2433.31	0.99976
2431.88	0.99442	2431.93	0.99933	2431.88	0.99977
2430.45	0.9945	2430.5	0.99923	2430.45	0.99977
2429.03	0.99456	2429.08	0.99914	2429.03	0.99977
2427.6	0.99463	2427.65	0.99907	2427.6	0.99976
2426.17	0.99468	2426.22	0.99901	2426.17	0.99974
2424.75	0.99473	2424.8	0.99898	2424.75	0.99973
2423.32	0.99478	2423.37	0.99897	2423.32	0.99972
2421.89	0.99483	2421.94	0.999	2421.89	0.99972
2420.47	0.99489	2420.52	0.99905	2420.47	0.99972
2419.04	0.99496	2419.09	0.99912	2419.04	0.99973
2417.62	0.99504	2417.67	0.9992	2417.62	0.99975
2416.19	0.99514	2416.24	0.99929	2416.19	0.99977
2414.76	0.99525	2414.81	0.99937	2414.76	0.9998
2413.34	0.99536	2413.39	0.99945	2413.34	0.99983
2411.91	0.99548	2411.96	0.99951	2411.91	0.99986
2410.48	0.99559	2410.53	0.99954	2410.48	0.99988
2409.06	0.9957	2409.11	0.99955	2409.06	0.99989
2407.63	0.99581	2407.68	0.99955	2407.63	0.99989
2406.2	0.9959	2406.25	0.99952	2406.2	0.99989
2404.78	0.99599	2404.83	0.99949	2404.78	0.99988
2403.35	0.99608	2403.4	0.99945	2403.35	0.99988
2401.93	0.99615	2401.98	0.99941	2401.93	0.99988
2400.5	0.99622	2400.55	0.99937	2400.5	0.99988
2399.07	0.99628	2399.12	0.99935	2399.07	0.99989
2397.65	0.99633	2397.7	0.99935	2397.65	0.99991
2396.22	0.99637	2396.27	0.99937	2396.22	0.99994
2394.79	0.99642	2394.84	0.99942	2394.79	0.99997
2393.37	0.99646	2393.42	0.99948	2393.37	1
2391.94	0.99651	2391.99	0.99956	2391.94	1.00004
2390.52	0.99655	2390.56	0.99966	2390.52	1.00008
2389.09	0.9966	2389.14	0.99976	2389.09	1.00011
2387.66	0.99665	2387.71	0.99986	2387.66	1.00014
2386.24	0.99668	2386.29	0.99996	2386.24	1.00016
2384.81	0.99671	2384.86	1.00005	2384.81	1.00016
2383.38	0.99672	2383.43	1.00012	2383.38	1.00014
2381.96	0.99671	2382.01	1.00017	2381.96	1.00011
2380.53	0.99669	2380.58	1.00019	2380.53	1.00006
2379.1	0.99666	2379.15	1.00018	2379.1	0.99999
2377.68	0.99661	2377.73	1.00014	2377.68	0.99991
2376.25	0.99652	2376.3	1.00008	2376.25	0.99982
2374.83	0.99641	2374.87	1.00001	2374.83	0.99973
2373.4	0.99628	2373.45	0.99993	2373.4	0.99964
2371.97	0.99618	2372.02	0.99984	2371.97	0.99956
2370.55	0.99616	2370.6	0.99976	2370.55	0.9995
2369.12	0.99626	2369.17	0.99967	2369.12	0.99945
2367.69	0.99645	2367.74	0.9996	2367.69	0.99944
2366.27	0.99665	2366.32	0.99953	2366.27	0.99945
2364.84	0.99678	2364.89	0.99948	2364.84	0.9995
2363.42	0.9968	2363.46	0.99946	2363.42	0.99957
2361.99	0.99675	2362.04	0.99948	2361.99	0.99964
2360.56	0.9967	2360.61	0.99952	2360.56	0.99971
2359.14	0.99669	2359.19	0.99959	2359.14	0.99976
2357.71	0.99673	2357.76	0.99966	2357.71	0.99982
2356.28	0.99679	2356.33	0.99971	2356.28	0.99986
2354.86	0.99683	2354.91	0.99976	2354.86	0.99991
2353.43	0.99684	2353.48	0.99978	2353.43	0.99995
2352	0.99682	2352.05	0.99979	2352	0.99997
2350.58	0.99677	2350.63	0.99977	2350.58	0.99997
2349.15	0.99671	2349.2	0.99973	2349.15	0.99997
2347.73	0.99664	2347.77	0.99966	2347.73	0.99995
2346.3	0.99658	2346.35	0.99959	2346.3	0.99991
2344.87	0.99653	2344.92	0.99951	2344.87	0.99987
2343.45	0.99649	2343.5	0.99945	2343.45	0.99982
2342.02	0.99645	2342.07	0.99941	2342.02	0.99978
2340.59	0.99643	2340.64	0.99939	2340.59	0.99974
2339.17	0.99646	2339.22	0.9994	2339.17	0.99972
2337.74	0.99658	2337.79	0.99942	2337.74	0.99971
2336.32	0.99679	2336.36	0.99945	2336.32	0.99972
2334.89	0.99706	2334.94	0.99949	2334.89	0.99975
2333.46	0.99729	2333.51	0.99953	2333.46	0.99982
2332.04	0.99741	2332.08	0.99957	2332.04	0.9999
2330.61	0.99744	2330.66	0.99962	2330.61	0.99999
2329.18	0.99744	2329.23	0.99967	2329.18	1.00008
2327.76	0.99752	2327.81	0.99972	2327.76	1.00015
2326.33	0.99768	2326.38	0.99975	2326.33	1.00022
2324.9	0.99791	2324.95	0.99975	2324.9	1.00028
2323.48	0.99814	2323.53	0.99974	2323.48	1.00034
2322.05	0.99835	2322.1	0.9997	2322.05	1.00041
2320.63	0.99853	2320.67	0.99966	2320.63	1.00047
2319.2	0.99869	2319.25	0.99962	2319.2	1.00053
2317.77	0.99881	2317.82	0.99958	2317.77	1.00057
2316.35	0.99893	2316.39	0.99955	2316.35	1.00061
2314.92	0.99902	2314.97	0.99954	2314.92	1.00063
2313.49	0.99911	2313.54	0.99955	2313.49	1.00064
2312.07	0.99917	2312.12	0.99958	2312.07	1.00064
2310.64	0.99922	2310.69	0.99963	2310.64	1.00062
2309.22	0.99924	2309.26	0.9997	2309.22	1.00061
2307.79	0.99924	2307.84	0.99978	2307.79	1.00058
2306.36	0.99922	2306.41	0.99987	2306.36	1.00055
2304.94	0.99921	2304.98	0.99994	2304.94	1.00052
2303.51	0.99922	2303.56	1	2303.51	1.0005
2302.08	0.99926	2302.13	1.00004	2302.08	1.00048
2300.66	0.99931	2300.7	1.00005	2300.66	1.00046
2299.23	0.99937	2299.28	1.00005	2299.23	1.00045
2297.8	0.99943	2297.85	1.00002	2297.8	1.00044
2296.38	0.99948	2296.43	0.99997	2296.38	1.00043
2294.95	0.99953	2295	0.99991	2294.95	1.00041
2293.53	0.99958	2293.57	0.99984	2293.53	1.00039
2292.1	0.99963	2292.15	0.99976	2292.1	1.00036
2290.67	0.99967	2290.72	0.99969	2290.67	1.00032
2289.25	0.9997	2289.29	0.99962	2289.25	1.00028
2287.82	0.99971	2287.87	0.99957	2287.82	1.00023
2286.39	0.99971	2286.44	0.99954	2286.39	1.00019
2284.97	0.9997	2285.01	0.99953	2284.97	1.00014
2283.54	0.99967	2283.59	0.99954	2283.54	1.0001
2282.11	0.99965	2282.16	0.99957	2282.11	1.00005
2280.69	0.99962	2280.74	0.99962	2280.69	1.00001
2279.26	0.9996	2279.31	0.99967	2279.26	0.99998
2277.84	0.99958	2277.88	0.99972	2277.84	0.99995
2276.41	0.99957	2276.46	0.99978	2276.41	0.99993
2274.98	0.99956	2275.03	0.99981	2274.98	0.99992
2273.56	0.99956	2273.6	0.99983	2273.56	0.9999
2272.13	0.99957	2272.18	0.99982	2272.13	0.99989
2270.7	0.99958	2270.75	0.99978	2270.7	0.99987
2269.28	0.9996	2269.32	0.99971	2269.28	0.99986
2267.85	0.99961	2267.9	0.99961	2267.85	0.99985
2266.43	0.99962	2266.47	0.9995	2266.43	0.99984
2265	0.99962	2265.05	0.99937	2265	0.99982
2263.57	0.99961	2263.62	0.99923	2263.57	0.99981
2262.15	0.99959	2262.19	0.99911	2262.15	0.99979
2260.72	0.99957	2260.77	0.999	2260.72	0.99978
2259.29	0.99954	2259.34	0.99892	2259.29	0.99976
2257.87	0.99952	2257.91	0.99887	2257.87	0.99975
2256.44	0.9995	2256.49	0.99885	2256.44	0.99975
2255.01	0.99948	2255.06	0.99888	2255.01	0.99974
2253.59	0.99947	2253.64	0.99894	2253.59	0.99973
2252.16	0.99947	2252.21	0.99902	2252.16	0.99972
2250.74	0.99948	2250.78	0.99911	2250.74	0.99971
2249.31	0.99949	2249.36	0.9992	2249.31	0.99971
2247.88	0.9995	2247.93	0.99928	2247.88	0.9997
2246.46	0.99952	2246.5	0.99933	2246.46	0.9997
2245.03	0.99954	2245.08	0.99934	2245.03	0.9997
2243.6	0.99956	2243.65	0.99932	2243.6	0.99971
2242.18	0.99957	2242.22	0.99926	2242.18	0.99972
2240.75	0.99958	2240.8	0.99916	2240.75	0.99973
2239.33	0.99958	2239.37	0.99903	2239.33	0.99974
2237.9	0.99957	2237.95	0.99889	2237.9	0.99974
2236.47	0.99956	2236.52	0.99875	2236.47	0.99974
2235.05	0.99955	2235.09	0.99862	2235.05	0.99974
2233.62	0.99954	2233.67	0.99853	2233.62	0.99973
2232.19	0.99953	2232.24	0.99847	2232.19	0.99972
2230.77	0.99952	2230.81	0.99846	2230.77	0.9997
2229.34	0.99951	2229.39	0.99849	2229.34	0.99968
2227.91	0.99951	2227.96	0.99857	2227.91	0.99966
2226.49	0.99952	2226.53	0.99869	2226.49	0.99964
2225.06	0.99953	2225.11	0.99882	2225.06	0.99962
2223.64	0.99954	2223.68	0.99897	2223.64	0.99961
2222.21	0.99956	2222.26	0.9991	2222.21	0.99961
2220.78	0.99957	2220.83	0.99921	2220.78	0.99962
2219.36	0.99959	2219.4	0.99928	2219.36	0.99963
2217.93	0.9996	2217.98	0.9993	2217.93	0.99965
2216.5	0.99961	2216.55	0.99928	2216.5	0.99967
2215.08	0.99962	2215.12	0.99921	2215.08	0.99969
2213.65	0.99962	2213.7	0.99911	2213.65	0.99971
2212.23	0.99962	2212.27	0.99898	2212.23	0.99973
2210.8	0.99962	2210.84	0.99884	2210.8	0.99973
2209.37	0.99961	2209.42	0.99872	2209.37	0.99974
2207.95	0.99961	2207.99	0.99861	2207.95	0.99973
2206.52	0.99961	2206.57	0.99854	2206.52	0.99972
2205.09	0.99961	2205.14	0.99851	2205.09	0.9997
2203.67	0.99962	2203.71	0.99852	2203.67	0.99967
2202.24	0.99964	2202.29	0.99858	2202.24	0.99965
2200.81	0.99966	2200.86	0.99867	2200.81	0.99963
2199.39	0.99969	2199.43	0.99879	2199.39	0.99961
2197.96	0.99971	2198.01	0.99892	2197.96	0.9996
2196.54	0.99972	2196.58	0.99904	2196.54	0.9996
2195.11	0.99974	2195.15	0.99915	2195.11	0.99959
2193.68	0.99974	2193.73	0.99923	2193.68	0.9996
2192.26	0.99974	2192.3	0.99926	2192.26	0.9996
2190.83	0.99973	2190.88	0.99926	2190.83	0.99961
2189.4	0.99972	2189.45	0.9992	2189.4	0.99962
2187.98	0.9997	2188.02	0.99912	2187.98	0.99963
2186.55	0.99969	2186.6	0.999	2186.55	0.99963
2185.13	0.99967	2185.17	0.99886	2185.13	0.99964
2183.7	0.99967	2183.74	0.99873	2183.7	0.99965
2182.27	0.99966	2182.32	0.9986	2182.27	0.99966
2180.85	0.99966	2180.89	0.99849	2180.85	0.99966
2179.42	0.99967	2179.46	0.99842	2179.42	0.99967
2177.99	0.99968	2178.04	0.99839	2177.99	0.99968
2176.57	0.99968	2176.61	0.9984	2176.57	0.99968
2175.14	0.99969	2175.19	0.99845	2175.14	0.99968
2173.71	0.9997	2173.76	0.99853	2173.71	0.99968
2172.29	0.9997	2172.33	0.99863	2172.29	0.99967
2170.86	0.9997	2170.91	0.99873	2170.86	0.99966
2169.44	0.99969	2169.48	0.99883	2169.44	0.99965
2168.01	0.99968	2168.05	0.99891	2168.01	0.99963
2166.58	0.99967	2166.63	0.99897	2166.58	0.99961
2165.16	0.99965	2165.2	0.99899	2165.16	0.9996
2163.73	0.99964	2163.77	0.99897	2163.73	0.99959
2162.3	0.99962	2162.35	0.99891	2162.3	0.99959
2160.88	0.99962	2160.92	0.99882	2160.88	0.99959
2159.45	0.99961	2159.5	0.99869	2159.45	0.9996
2158.02	0.99962	2158.07	0.99855	2158.02	0.99961
2156.6	0.99962	2156.64	0.9984	2156.6	0.99962
2155.17	0.99963	2155.22	0.99826	2155.17	0.99964
2153.75	0.99963	2153.79	0.99814	2153.75	0.99965
2152.32	0.99963	2152.36	0.99805	2152.32	0.99965
2150.89	0.99963	2150.94	0.998	2150.89	0.99964
2149.47	0.99963	2149.51	0.99798	2149.47	0.99961
2148.04	0.99961	2148.09	0.99801	2148.04	0.99958
2146.61	0.9996	2146.66	0.99807	2146.61	0.99953
2145.19	0.99958	2145.23	0.99815	2145.19	0.99948
2143.76	0.99957	2143.81	0.99825	2143.76	0.99942
2142.34	0.99955	2142.38	0.99834	2142.34	0.99936
2140.91	0.99954	2140.95	0.99843	2140.91	0.99929
2139.48	0.99952	2139.53	0.99849	2139.48	0.99922
2138.06	0.99951	2138.1	0.99851	2138.06	0.99915
2136.63	0.99951	2136.67	0.99849	2136.63	0.99907
2135.2	0.9995	2135.25	0.99844	2135.2	0.999
2133.78	0.9995	2133.82	0.99835	2133.78	0.99893
2132.35	0.9995	2132.4	0.99823	2132.35	0.99887
2130.92	0.9995	2130.97	0.99809	2130.92	0.99881
2129.5	0.9995	2129.54	0.99794	2129.5	0.99876
2128.07	0.9995	2128.12	0.99781	2128.07	0.99872
2126.65	0.99949	2126.69	0.99769	2126.65	0.99869
2125.22	0.99948	2125.26	0.9976	2125.22	0.99868
2123.79	0.99946	2123.84	0.99754	2123.79	0.99868
2122.37	0.99944	2122.41	0.99753	2122.37	0.99868
2120.94	0.99942	2120.98	0.99755	2120.94	0.9987
2119.51	0.99939	2119.56	0.99761	2119.51	0.99872
2118.09	0.99935	2118.13	0.99769	2118.09	0.99874
2116.66	0.99931	2116.71	0.99778	2116.66	0.99877
2115.24	0.99927	2115.28	0.99787	2115.24	0.9988
2113.81	0.99923	2113.85	0.99794	2113.81	0.99884
2112.38	0.9992	2112.43	0.99798	2112.38	0.99889
2110.96	0.99917	2111	0.998	2110.96	0.99895
2109.53	0.99915	2109.57	0.99797	2109.53	0.99903
2108.1	0.99913	2108.15	0.99792	2108.1	0.9991
2106.68	0.99911	2106.72	0.99783	2106.68	0.99919
2105.25	0.9991	2105.29	0.99771	2105.25	0.99927
2103.82	0.99908	2103.87	0.99758	2103.82	0.99935
2102.4	0.99907	2102.44	0.99745	2102.4	0.99942
2100.97	0.99905	2101.02	0.99733	2100.97	0.99949
2099.55	0.99903	2099.59	0.99723	2099.55	0.99954
2098.12	0.99901	2098.16	0.99715	2098.12	0.99958
2096.69	0.99897	2096.74	0.99712	2096.69	0.9996
2095.27	0.99894	2095.31	0.99711	2095.27	0.99961
2093.84	0.99889	2093.88	0.99714	2093.84	0.9996
2092.41	0.99885	2092.46	0.9972	2092.41	0.99958
2090.99	0.9988	2091.03	0.99727	2090.99	0.99955
2089.56	0.99876	2089.6	0.99734	2089.56	0.99952
2088.14	0.99873	2088.18	0.99741	2088.14	0.9995
2086.71	0.9987	2086.75	0.99746	2086.71	0.99948
2085.28	0.99867	2085.33	0.9975	2085.28	0.99947
2083.86	0.99865	2083.9	0.9975	2083.86	0.99947
2082.43	0.99863	2082.47	0.99747	2082.43	0.99948
2081	0.99861	2081.05	0.99741	2081	0.99949
2079.58	0.99859	2079.62	0.99733	2079.58	0.99952
2078.15	0.99856	2078.19	0.99722	2078.15	0.99954
2076.72	0.99852	2076.77	0.99711	2076.72	0.99956
2075.3	0.99847	2075.34	0.997	2075.3	0.99957
2073.87	0.99841	2073.91	0.99689	2073.87	0.99957
2072.45	0.99834	2072.49	0.9968	2072.45	0.99955
2071.02	0.99828	2071.06	0.99674	2071.02	0.99953
2069.59	0.99822	2069.64	0.9967	2069.59	0.99951
2068.17	0.99816	2068.21	0.9967	2068.17	0.99948
2066.74	0.99811	2066.78	0.99674	2066.74	0.99945
2065.31	0.99807	2065.36	0.9968	2065.31	0.99942
2063.89	0.99803	2063.93	0.99688	2063.89	0.99939
2062.46	0.99801	2062.5	0.99696	2062.46	0.99938
2061.04	0.99799	2061.08	0.99704	2061.04	0.99937
2059.61	0.99798	2059.65	0.99711	2059.61	0.99937
2058.18	0.99797	2058.22	0.99716	2058.18	0.99937
2056.76	0.99796	2056.8	0.99719	2056.76	0.99938
2055.33	0.99794	2055.37	0.99718	2055.33	0.99939
2053.9	0.99792	2053.95	0.99714	2053.9	0.9994
2052.48	0.9979	2052.52	0.99708	2052.48	0.99941
2051.05	0.99786	2051.09	0.99698	2051.05	0.99942
2049.62	0.99781	2049.67	0.99688	2049.62	0.99942
2048.2	0.99776	2048.24	0.99676	2048.2	0.99942
2046.77	0.9977	2046.81	0.99665	2046.77	0.99941
2045.35	0.99764	2045.39	0.99656	2045.35	0.99941
2043.92	0.99759	2043.96	0.99649	2043.92	0.9994
2042.49	0.99754	2042.54	0.99645	2042.49	0.99939
2041.07	0.9975	2041.11	0.99644	2041.07	0.99938
2039.64	0.99746	2039.68	0.99646	2039.64	0.99938
2038.21	0.99744	2038.26	0.99652	2038.21	0.99939
2036.79	0.99743	2036.83	0.99661	2036.79	0.99939
2035.36	0.99742	2035.4	0.99671	2035.36	0.9994
2033.93	0.99741	2033.98	0.99682	2033.93	0.9994
2032.51	0.9974	2032.55	0.99693	2032.51	0.9994
2031.08	0.9974	2031.12	0.99702	2031.08	0.9994
2029.66	0.99739	2029.7	0.99709	2029.66	0.99939
2028.23	0.99739	2028.27	0.99712	2028.23	0.99939
2026.8	0.99737	2026.85	0.99711	2026.8	0.99939
2025.38	0.99735	2025.42	0.99706	2025.38	0.99938
2023.95	0.99733	2023.99	0.99699	2023.95	0.99937
2022.52	0.9973	2022.57	0.99689	2022.52	0.99937
2021.1	0.99727	2021.14	0.99679	2021.1	0.99937
2019.67	0.99724	2019.71	0.99669	2019.67	0.99938
2018.25	0.99721	2018.29	0.99661	2018.25	0.9994
2016.82	0.99718	2016.86	0.99655	2016.82	0.99942
2015.39	0.99714	2015.43	0.99653	2015.39	0.99944
2013.97	0.99711	2014.01	0.99654	2013.97	0.99947
2012.54	0.99709	2012.58	0.9966	2012.54	0.9995
2011.11	0.99706	2011.16	0.99668	2011.11	0.99953
2009.69	0.99704	2009.73	0.99679	2009.69	0.99956
2008.26	0.99703	2008.3	0.99692	2008.26	0.99957
2006.83	0.99702	2006.88	0.99706	2006.83	0.99958
2005.41	0.99702	2005.45	0.9972	2005.41	0.99959
2003.98	0.99703	2004.02	0.99731	2003.98	0.99959
2002.56	0.99704	2002.6	0.9974	2002.56	0.99958
2001.13	0.99705	2001.17	0.99745	2001.13	0.99956
1999.7	0.99705	1999.74	0.99746	1999.7	0.99953
1998.28	0.99705	1998.32	0.99743	1998.28	0.9995
1996.85	0.99705	1996.89	0.99736	1996.85	0.99947
1995.42	0.99703	1995.47	0.99727	1995.42	0.99944
1994	0.997	1994.04	0.99717	1994	0.99942
1992.57	0.99697	1992.61	0.99707	1992.57	0.99941
1991.15	0.99694	1991.19	0.99699	1991.15	0.99942
1989.72	0.99691	1989.76	0.99694	1989.72	0.99944
1988.29	0.99689	1988.33	0.99691	1988.29	0.99947
1986.87	0.99686	1986.91	0.99693	1986.87	0.99952
1985.44	0.99684	1985.48	0.99697	1985.44	0.99958
1984.01	0.99683	1984.05	0.99705	1984.01	0.99964
1982.59	0.99682	1982.63	0.99716	1982.59	0.9997
1981.16	0.99682	1981.2	0.99728	1981.16	0.99976
1979.73	0.99683	1979.78	0.99739	1979.73	0.99981
1978.31	0.99684	1978.35	0.99749	1978.31	0.99985
1976.88	0.99685	1976.92	0.99756	1976.88	0.99986
1975.46	0.99686	1975.5	0.9976	1975.46	0.99986
1974.03	0.99686	1974.07	0.99761	1974.03	0.99983
1972.6	0.99687	1972.64	0.99759	1972.6	0.9998
1971.18	0.99687	1971.22	0.99753	1971.18	0.99975
1969.75	0.99688	1969.79	0.99744	1969.75	0.99969
1968.32	0.99688	1968.36	0.99733	1968.32	0.99963
1966.9	0.99688	1966.94	0.99722	1966.9	0.99958
1965.47	0.99688	1965.51	0.99711	1965.47	0.99954
1964.05	0.99688	1964.09	0.99701	1964.05	0.99951
1962.62	0.99688	1962.66	0.99695	1962.62	0.99949
1961.19	0.99687	1961.23	0.99691	1961.19	0.99949
1959.77	0.99687	1959.81	0.99693	1959.77	0.99951
1958.34	0.99687	1958.38	0.99698	1958.34	0.99954
1956.91	0.99688	1956.95	0.99708	1956.91	0.99957
1955.49	0.99691	1955.53	0.99719	1955.49	0.99962
1954.06	0.99693	1954.1	0.99732	1954.06	0.99967
1952.63	0.99696	1952.67	0.99744	1952.63	0.99971
1951.21	0.99698	1951.25	0.99755	1951.21	0.99973
1949.78	0.99701	1949.82	0.99764	1949.78	0.99975
1948.36	0.99704	1948.4	0.9977	1948.36	0.99975
1946.93	0.99708	1946.97	0.99773	1946.93	0.99975
1945.5	0.99712	1945.54	0.99771	1945.5	0.99974
1944.08	0.99716	1944.12	0.99765	1944.08	0.99973
1942.65	0.9972	1942.69	0.99756	1942.65	0.99971
1941.22	0.99722	1941.26	0.99745	1941.22	0.99969
1939.8	0.99725	1939.84	0.99733	1939.8	0.99967
1938.37	0.99726	1938.41	0.99724	1938.37	0.99965
1936.95	0.99728	1936.99	0.99716	1936.95	0.99963
1935.52	0.99729	1935.56	0.99712	1935.52	0.99961
1934.09	0.9973	1934.13	0.99712	1934.09	0.9996
1932.67	0.99731	1932.71	0.99716	1932.67	0.99959
1931.24	0.99733	1931.28	0.99724	1931.24	0.99959
1929.81	0.99734	1929.85	0.99734	1929.81	0.99959
1928.39	0.99736	1928.43	0.99746	1928.39	0.99959
1926.96	0.99739	1927	0.9976	1926.96	0.99959
1925.53	0.99744	1925.57	0.99775	1925.53	0.99959
1924.11	0.9975	1924.15	0.99791	1924.11	0.99959
1922.68	0.99759	1922.72	0.99804	1922.68	0.99961
1921.26	0.99769	1921.3	0.99813	1921.26	0.99963
1919.83	0.99779	1919.87	0.99818	1919.83	0.99964
1918.4	0.99788	1918.44	0.99819	1918.4	0.99966
1916.98	0.99797	1917.02	0.99815	1916.98	0.99967
1915.55	0.99803	1915.59	0.99808	1915.55	0.99968
1914.12	0.99809	1914.16	0.99799	1914.12	0.99969
1912.7	0.99812	1912.74	0.99788	1912.7	0.99969
1911.27	0.99814	1911.31	0.99778	1911.27	0.99969
1909.84	0.99814	1909.88	0.99768	1909.84	0.99968
1908.42	0.99813	1908.46	0.99762	1908.42	0.99966
1906.99	0.99812	1907.03	0.99759	1906.99	0.99964
1905.57	0.99812	1905.61	0.99762	1905.57	0.99961
1904.14	0.99813	1904.18	0.9977	1904.14	0.99959
1902.71	0.99816	1902.75	0.99782	1902.71	0.99957
1901.29	0.99821	1901.33	0.99797	1901.29	0.99956
1899.86	0.99828	1899.9	0.99813	1899.86	0.99955
1898.43	0.99836	1898.47	0.99828	1898.43	0.99955
1897.01	0.99845	1897.05	0.9984	1897.01	0.99955
1895.58	0.99854	1895.62	0.9985	1895.58	0.99955
1894.16	0.99861	1894.19	0.99855	1894.16	0.99954
1892.73	0.99868	1892.77	0.99857	1892.73	0.99954
1891.3	0.99875	1891.34	0.99855	1891.3	0.99953
1889.88	0.9988	1889.92	0.99848	1889.88	0.99953
1888.45	0.99883	1888.49	0.99837	1888.45	0.99953
1887.02	0.99883	1887.06	0.99823	1887.02	0.99953
1885.6	0.99881	1885.64	0.9981	1885.6	0.99953
1884.17	0.99878	1884.21	0.998	1884.17	0.99952
1882.74	0.99876	1882.78	0.99794	1882.74	0.99953
1881.32	0.99876	1881.36	0.99792	1881.32	0.99953
1879.89	0.99876	1879.93	0.99794	1879.89	0.99955
1878.47	0.99877	1878.5	0.99801	1878.47	0.99956
1877.04	0.99879	1877.08	0.99812	1877.04	0.99956
1875.61	0.99881	1875.65	0.99826	1875.61	0.99956
1874.19	0.99884	1874.23	0.99843	1874.19	0.99955
1872.76	0.99887	1872.8	0.99862	1872.76	0.99954
1871.33	0.99891	1871.37	0.99881	1871.33	0.99953
1869.91	0.99896	1869.95	0.99898	1869.91	0.99952
1868.48	0.99901	1868.52	0.99911	1868.48	0.99952
1867.06	0.99905	1867.09	0.99919	1867.06	0.99952
1865.63	0.99909	1865.67	0.99922	1865.63	0.99953
1864.2	0.99912	1864.24	0.99919	1864.2	0.99954
1862.78	0.99915	1862.81	0.99911	1862.78	0.99956
1861.35	0.99917	1861.39	0.999	1861.35	0.99957
1859.92	0.9992	1859.96	0.99889	1859.92	0.99957
1858.5	0.99923	1858.54	0.99877	1858.5	0.99958
1857.07	0.99927	1857.11	0.99866	1857.07	0.99959
1855.64	0.9993	1855.68	0.99856	1855.64	0.99959
1854.22	0.99932	1854.26	0.9985	1854.22	0.99958
1852.79	0.99932	1852.83	0.99848	1852.79	0.99957
1851.37	0.99933	1851.4	0.99852	1851.37	0.99956
1849.94	0.99933	1849.98	0.99861	1849.94	0.99955
1848.51	0.99932	1848.55	0.99873	1848.51	0.99956
1847.09	0.99929	1847.12	0.99888	1847.09	0.99958
1845.66	0.99923	1845.7	0.99906	1845.66	0.99959
1844.23	0.99915	1844.27	0.99924	1844.23	0.99961
1842.81	0.99905	1842.85	0.99943	1842.81	0.99962
1841.38	0.99894	1841.42	0.9996	1841.38	0.99964
1839.96	0.9988	1839.99	0.99973	1839.96	0.99966
1838.53	0.99865	1838.57	0.99981	1838.53	0.99967
1837.1	0.99845	1837.14	0.99983	1837.1	0.99968
1835.68	0.99822	1835.71	0.99977	1835.68	0.99968
1834.25	0.99796	1834.29	0.99965	1834.25	0.99967
1832.82	0.99766	1832.86	0.99948	1832.82	0.99965
1831.4	0.99733	1831.44	0.99927	1831.4	0.99962
1829.97	0.99698	1830.01	0.99906	1829.97	0.99958
1828.54	0.99662	1828.58	0.99885	1828.54	0.99953
1827.12	0.99626	1827.16	0.99869	1827.12	0.99949
1825.69	0.99591	1825.73	0.99857	1825.69	0.99946
1824.27	0.99557	1824.3	0.99849	1824.27	0.99944
1822.84	0.99524	1822.88	0.99845	1822.84	0.99944
1821.41	0.9949	1821.45	0.99844	1821.41	0.99945
1819.99	0.99456	1820.02	0.99846	1819.99	0.99947
1818.56	0.99422	1818.6	0.99853	1818.56	0.99949
1817.13	0.99387	1817.17	0.99863	1817.13	0.9995
1815.71	0.99353	1815.75	0.99875	1815.71	0.9995
1814.28	0.9932	1814.32	0.99889	1814.28	0.99949
1812.86	0.99289	1812.89	0.99902	1812.86	0.99947
1811.43	0.99261	1811.47	0.99912	1811.43	0.99945
1810	0.99235	1810.04	0.99918	1810	0.99942
1808.58	0.99213	1808.61	0.99922	1808.58	0.99939
1807.15	0.99194	1807.19	0.99923	1807.15	0.99936
1805.72	0.99176	1805.76	0.99921	1805.72	0.99936
1804.3	0.99159	1804.33	0.99914	1804.3	0.99937
1802.87	0.9914	1802.91	0.99903	1802.87	0.9994
1801.44	0.99117	1801.48	0.99893	1801.44	0.99944
1800.02	0.99089	1800.06	0.99883	1800.02	0.99948
1798.59	0.99056	1798.63	0.99876	1798.59	0.99951
1797.17	0.99017	1797.2	0.99873	1797.17	0.99953
1795.74	0.98972	1795.78	0.99876	1795.74	0.99953
1794.31	0.98921	1794.35	0.99884	1794.31	0.99951
1792.89	0.98863	1792.92	0.99894	1792.89	0.99947
1791.46	0.98799	1791.5	0.99905	1791.46	0.99941
1790.03	0.9873	1790.07	0.99919	1790.03	0.99932
1788.61	0.98656	1788.64	0.99933	1788.61	0.99921
1787.18	0.98579	1787.22	0.99945	1787.18	0.99909
1785.75	0.98498	1785.79	0.99951	1785.75	0.99895
1784.33	0.98412	1784.37	0.99949	1784.33	0.99881
1782.9	0.98321	1782.94	0.99935	1782.9	0.99867
1781.48	0.98224	1781.51	0.99906	1781.48	0.99852
1780.05	0.98119	1780.09	0.99863	1780.05	0.99838
1778.62	0.98007	1778.66	0.99809	1778.62	0.99821
1777.2	0.97888	1777.23	0.99744	1777.2	0.99803
1775.77	0.9776	1775.81	0.99672	1775.77	0.99784
1774.34	0.97623	1774.38	0.99593	1774.34	0.99764
1772.92	0.97477	1772.95	0.99508	1772.92	0.99744
1771.49	0.9732	1771.53	0.99416	1771.49	0.99724
1770.07	0.97151	1770.1	0.99315	1770.07	0.99702
1768.64	0.9697	1768.68	0.99211	1768.64	0.99679
1767.21	0.9678	1767.25	0.99105	1767.21	0.99653
1765.79	0.96581	1765.82	0.98997	1765.79	0.99624
1764.36	0.96377	1764.4	0.98883	1764.36	0.99594
1762.93	0.96167	1762.97	0.98759	1762.93	0.99561
1761.51	0.95954	1761.54	0.98622	1761.51	0.99526
1760.08	0.95737	1760.12	0.98468	1760.08	0.99489
1758.65	0.9552	1758.69	0.98298	1758.65	0.99449
1757.23	0.95303	1757.26	0.98114	1757.23	0.99407
1755.8	0.95089	1755.84	0.97917	1755.8	0.99362
1754.38	0.94879	1754.41	0.97702	1754.38	0.99315
1752.95	0.94673	1752.99	0.97469	1752.95	0.99268
1751.52	0.94471	1751.56	0.97223	1751.52	0.99221
1750.1	0.94275	1750.13	0.96972	1750.1	0.99172
1748.67	0.94085	1748.71	0.96718	1748.67	0.99123
1747.24	0.93902	1747.28	0.96463	1747.24	0.99073
1745.82	0.93728	1745.85	0.96214	1745.82	0.99024
1744.39	0.93563	1744.43	0.95974	1744.39	0.98975
1742.97	0.93405	1743	0.95744	1742.97	0.98926
1741.54	0.93254	1741.57	0.95527	1741.54	0.98877
1740.11	0.93109	1740.15	0.95325	1740.11	0.98829
1738.69	0.92971	1738.72	0.95139	1738.69	0.98781
1737.26	0.92839	1737.3	0.94966	1737.26	0.98734
1735.83	0.92714	1735.87	0.94811	1735.83	0.98687
1734.41	0.92598	1734.44	0.94678	1734.41	0.98641
1732.98	0.92494	1733.02	0.94567	1732.98	0.98597
1731.55	0.92407	1731.59	0.9447	1731.55	0.98556
1730.13	0.9234	1730.16	0.94381	1730.13	0.98521
1728.7	0.92291	1728.74	0.94297	1728.7	0.98492
1727.28	0.9226	1727.31	0.94217	1727.28	0.98467
1725.85	0.92244	1725.89	0.94141	1725.85	0.98447
1724.42	0.92242	1724.46	0.94069	1724.42	0.9843
1723	0.92252	1723.03	0.94003	1723	0.98416
1721.57	0.92274	1721.61	0.93942	1721.57	0.98403
1720.14	0.9231	1720.18	0.93888	1720.14	0.98391
1718.72	0.92357	1718.75	0.93847	1718.72	0.9838
1717.29	0.92415	1717.33	0.93823	1717.29	0.98368
1715.87	0.92482	1715.9	0.93816	1715.87	0.98358
1714.44	0.92562	1714.47	0.93823	1714.44	0.98348
1713.01	0.92654	1713.05	0.93844	1713.01	0.98341
1711.59	0.92759	1711.62	0.93877	1711.59	0.98336
1710.16	0.92877	1710.2	0.93918	1710.16	0.98334
1708.73	0.93003	1708.77	0.93962	1708.73	0.98333
1707.31	0.93137	1707.34	0.94007	1707.31	0.98334
1705.88	0.93274	1705.92	0.9405	1705.88	0.98334
1704.45	0.93412	1704.49	0.9409	1704.45	0.98333
1703.03	0.9355	1703.06	0.94125	1703.03	0.9833
1701.6	0.93687	1701.64	0.9416	1701.6	0.98325
1700.18	0.93824	1700.21	0.94196	1700.18	0.98317
1698.75	0.93965	1698.78	0.94225	1698.75	0.98307
1697.32	0.9411	1697.36	0.94238	1697.32	0.98294
1695.9	0.94253	1695.93	0.94233	1695.9	0.98278
1694.47	0.94389	1694.51	0.9421	1694.47	0.98257
1693.04	0.94514	1693.08	0.94172	1693.04	0.9823
1691.62	0.94624	1691.65	0.94121	1691.62	0.98197
1690.19	0.94718	1690.23	0.94058	1690.19	0.98158
1688.77	0.94796	1688.8	0.93983	1688.77	0.98112
1687.34	0.94861	1687.37	0.93899	1687.34	0.98062
1685.91	0.9491	1685.95	0.93811	1685.91	0.98006
1684.49	0.94939	1684.52	0.93715	1684.49	0.97946
1683.06	0.94944	1683.09	0.93605	1683.06	0.97879
1681.63	0.94925	1681.67	0.9348	1681.63	0.97807
1680.21	0.94885	1680.24	0.93343	1680.21	0.97731
1678.78	0.94823	1678.82	0.93193	1678.78	0.97652
1677.35	0.94732	1677.39	0.93025	1677.35	0.97567
1675.93	0.94606	1675.96	0.92833	1675.93	0.97475
1674.5	0.9444	1674.54	0.92615	1674.5	0.97373
1673.08	0.94235	1673.11	0.92374	1673.08	0.97264
1671.65	0.93994	1671.68	0.92123	1671.65	0.97147
1670.22	0.93722	1670.26	0.9188	1670.22	0.97027
1668.8	0.93422	1668.83	0.91638	1668.8	0.96899
1667.37	0.93094	1667.4	0.91372	1667.37	0.9676
1665.94	0.92743	1665.98	0.91071	1665.94	0.96609
1664.52	0.92374	1664.55	0.90737	1664.52	0.96447
1663.09	0.91995	1663.13	0.90379	1663.09	0.96275
1661.66	0.91609	1661.7	0.89994	1661.66	0.96093
1660.24	0.91221	1660.27	0.89583	1660.24	0.959
1658.81	0.90839	1658.85	0.89149	1658.81	0.95699
1657.39	0.90469	1657.42	0.88698	1657.39	0.95491
1655.96	0.90117	1655.99	0.88235	1655.96	0.95283
1654.53	0.89788	1654.57	0.87771	1654.53	0.95085
1653.11	0.89487	1653.14	0.87317	1653.11	0.94907
1651.68	0.89218	1651.71	0.8688	1651.68	0.94747
1650.25	0.88983	1650.29	0.86453	1650.25	0.94591
1648.83	0.88784	1648.86	0.86035	1648.83	0.94421
1647.4	0.88622	1647.44	0.85635	1647.4	0.94221
1645.98	0.88493	1646.01	0.85257	1645.98	0.93971
1644.55	0.88391	1644.58	0.849	1644.55	0.93643
1643.12	0.88312	1643.16	0.84559	1643.12	0.93205
1641.7	0.88252	1641.73	0.84237	1641.7	0.92644
1640.27	0.88211	1640.3	0.83941	1640.27	0.91968
1638.84	0.8819	1638.88	0.83681	1638.84	0.91219
1637.42	0.88189	1637.45	0.83465	1637.42	0.90451
1635.99	0.88202	1636.02	0.83288	1635.99	0.89707
1634.56	0.8822	1634.6	0.83122	1634.56	0.89015
1633.14	0.88241	1633.17	0.82956	1633.14	0.88402
1631.71	0.8827	1631.75	0.82806	1631.71	0.87896
1630.29	0.88313	1630.32	0.8268	1630.29	0.87522
1628.86	0.8837	1628.89	0.8257	1628.86	0.87287
1627.43	0.88439	1627.47	0.82467	1627.43	0.87192
1626.01	0.88519	1626.04	0.82376	1626.01	0.87235
1624.58	0.88612	1624.61	0.82302	1624.58	0.87415
1623.15	0.88719	1623.19	0.82249	1623.15	0.87732
1621.73	0.88844	1621.76	0.82219	1621.73	0.88185
1620.3	0.88986	1620.34	0.82213	1620.3	0.88763
1618.88	0.89149	1618.91	0.8223	1618.88	0.89445
1617.45	0.89335	1617.48	0.82264	1617.45	0.90193
1616.02	0.89542	1616.06	0.82306	1616.02	0.90965
1614.6	0.89767	1614.63	0.82352	1614.6	0.91723
1613.17	0.90007	1613.2	0.824	1613.17	0.92433
1611.74	0.90259	1611.78	0.82449	1611.74	0.93055
1610.32	0.90521	1610.35	0.82494	1610.32	0.9356
1608.89	0.90793	1608.92	0.82532	1608.89	0.93937
1607.46	0.91072	1607.5	0.82565	1607.46	0.94201
1606.04	0.91357	1606.07	0.82597	1606.04	0.94385
1604.61	0.91645	1604.65	0.82628	1604.61	0.94526
1603.19	0.91932	1603.22	0.82658	1603.19	0.94641
1601.76	0.92214	1601.79	0.82687	1601.76	0.9473
1600.33	0.92487	1600.37	0.82715	1600.33	0.94786
1598.91	0.92755	1598.94	0.82741	1598.91	0.94808
1597.48	0.93017	1597.51	0.82764	1597.48	0.94794
1596.05	0.93271	1596.09	0.82784	1596.05	0.94739
1594.63	0.93511	1594.66	0.82802	1594.63	0.94631
1593.2	0.93733	1593.23	0.82821	1593.2	0.94463
1591.78	0.93942	1591.81	0.82842	1591.78	0.94241
1590.35	0.94142	1590.38	0.82868	1590.35	0.93974
1588.92	0.94335	1588.96	0.829	1588.92	0.93675
1587.5	0.94519	1587.53	0.82937	1587.5	0.93353
1586.07	0.94692	1586.1	0.82982	1586.07	0.93022
1584.64	0.94856	1584.68	0.83038	1584.64	0.92701
1583.22	0.95013	1583.25	0.83108	1583.22	0.92411
1581.79	0.95165	1581.82	0.83192	1581.79	0.9217
1580.36	0.95312	1580.4	0.83291	1580.36	0.9199
1578.94	0.95453	1578.97	0.83403	1578.94	0.91878
1577.51	0.95587	1577.54	0.83526	1577.51	0.91834
1576.09	0.95709	1576.12	0.83658	1576.09	0.91854
1574.66	0.95823	1574.69	0.83801	1574.66	0.91943
1573.23	0.95937	1573.27	0.8396	1573.23	0.92107
1571.81	0.96054	1571.84	0.84134	1571.81	0.92349
1570.38	0.96177	1570.41	0.8432	1570.38	0.92658
1568.95	0.96302	1568.99	0.84516	1568.95	0.93022
1567.53	0.96429	1567.56	0.84721	1567.53	0.93426
1566.1	0.96555	1566.13	0.84933	1566.1	0.93855
1564.68	0.96681	1564.71	0.85155	1564.68	0.94298
1563.25	0.96806	1563.28	0.85387	1563.25	0.94742
1561.82	0.96928	1561.85	0.85629	1561.82	0.95174
1560.4	0.97047	1560.43	0.85881	1560.4	0.95585
1558.97	0.97162	1559	0.86146	1558.97	0.95965
1557.54	0.9728	1557.58	0.86426	1557.54	0.96308
1556.12	0.97403	1556.15	0.86724	1556.12	0.96609
1554.69	0.97531	1554.72	0.87039	1554.69	0.96862
1553.26	0.97663	1553.3	0.87371	1553.26	0.97066
1551.84	0.97795	1551.87	0.87714	1551.84	0.97227
1550.41	0.97926	1550.44	0.88065	1550.41	0.97351
1548.99	0.98057	1549.02	0.8842	1548.99	0.97448
1547.56	0.98185	1547.59	0.88773	1547.56	0.9752
1546.13	0.98309	1546.16	0.8912	1546.13	0.97571
1544.71	0.98424	1544.74	0.89455	1544.71	0.97602
1543.28	0.98529	1543.31	0.89774	1543.28	0.97613
1541.85	0.98626	1541.89	0.90078	1541.85	0.97615
1540.43	0.98723	1540.46	0.90372	1540.43	0.97621
1539	0.98823	1539.03	0.90654	1539	0.97642
1537.57	0.98925	1537.61	0.90918	1537.57	0.97678
1536.15	0.99024	1536.18	0.91167	1536.15	0.97726
1534.72	0.99118	1534.75	0.91402	1534.72	0.97788
1533.3	0.99207	1533.33	0.91625	1533.3	0.97866
1531.87	0.99291	1531.9	0.91841	1531.87	0.97962
1530.44	0.9937	1530.47	0.9205	1530.44	0.98075
1529.02	0.99443	1529.05	0.92253	1529.02	0.98204
1527.59	0.99507	1527.62	0.9245	1527.59	0.98344
1526.16	0.99562	1526.2	0.92643	1526.16	0.98491
1524.74	0.99613	1524.77	0.9284	1524.74	0.98637
1523.31	0.99662	1523.34	0.93045	1523.31	0.98779
1521.89	0.99715	1521.92	0.9326	1521.89	0.98912
1520.46	0.99768	1520.49	0.93475	1520.46	0.99036
1519.03	0.99816	1519.06	0.9368	1519.03	0.99147
1517.61	0.99855	1517.64	0.93873	1517.61	0.99244
1516.18	0.99884	1516.21	0.94052	1516.18	0.99327
1514.75	0.99905	1514.79	0.94219	1514.75	0.994
1513.33	0.9992	1513.36	0.94373	1513.33	0.99465
1511.9	0.99928	1511.93	0.94511	1511.9	0.99523
1510.47	0.99927	1510.51	0.94632	1510.47	0.99572
1509.05	0.9992	1509.08	0.94737	1509.05	0.99612
1507.62	0.99905	1507.65	0.94827	1507.62	0.99644
1506.2	0.99886	1506.23	0.94906	1506.2	0.99668
1504.77	0.99864	1504.8	0.9498	1504.77	0.99685
1503.34	0.99842	1503.37	0.95052	1503.34	0.99698
1501.92	0.9982	1501.95	0.95122	1501.92	0.99709
1500.49	0.99794	1500.52	0.95188	1500.49	0.99719
1499.06	0.99765	1499.1	0.95252	1499.06	0.99727
1497.64	0.99732	1497.67	0.95313	1497.64	0.99734
1496.21	0.99694	1496.24	0.9537	1496.21	0.99741
1494.79	0.99652	1494.82	0.95421	1494.79	0.99748
1493.36	0.99606	1493.39	0.95467	1493.36	0.99754
1491.93	0.99561	1491.96	0.95511	1491.93	0.9976
1490.51	0.99519	1490.54	0.95557	1490.51	0.99768
1489.08	0.99481	1489.11	0.95601	1489.08	0.99779
1487.65	0.9944	1487.68	0.95633	1487.65	0.99793
1486.23	0.99389	1486.26	0.95641	1486.23	0.99808
1484.8	0.99321	1484.83	0.95624	1484.8	0.9982
1483.37	0.99233	1483.41	0.95583	1483.37	0.99825
1481.95	0.99127	1481.98	0.95521	1481.95	0.99822
1480.52	0.99003	1480.55	0.95443	1480.52	0.99811
1479.1	0.9886	1479.13	0.95346	1479.1	0.9979
1477.67	0.98701	1477.7	0.95233	1477.67	0.99762
1476.24	0.98525	1476.27	0.95107	1476.24	0.99725
1474.82	0.98337	1474.85	0.94979	1474.82	0.9968
1473.39	0.98146	1473.42	0.94859	1473.39	0.99628
1471.96	0.9796	1471.99	0.94747	1471.96	0.99575
1470.54	0.97783	1470.57	0.94639	1470.54	0.99528
1469.11	0.97618	1469.14	0.94533	1469.11	0.99488
1467.69	0.97466	1467.72	0.94426	1467.69	0.99452
1466.26	0.97327	1466.29	0.9432	1466.26	0.99415
1464.83	0.97204	1464.86	0.94216	1464.83	0.99372
1463.41	0.97097	1463.44	0.94113	1463.41	0.99318
1461.98	0.97006	1462.01	0.9401	1461.98	0.99256
1460.55	0.96928	1460.58	0.93906	1460.55	0.99189
1459.13	0.96862	1459.16	0.938	1459.13	0.9912
1457.7	0.96804	1457.73	0.93693	1457.7	0.99051
1456.27	0.96748	1456.3	0.93581	1456.27	0.9898
1454.85	0.96687	1454.88	0.93462	1454.85	0.98904
1453.42	0.96614	1453.45	0.93332	1453.42	0.98817
1452	0.96527	1452.03	0.93191	1452	0.98717
1450.57	0.96429	1450.6	0.93041	1450.57	0.98605
1449.14	0.96323	1449.17	0.92888	1449.14	0.98484
1447.72	0.96209	1447.75	0.92737	1447.72	0.98362
1446.29	0.96092	1446.32	0.92591	1446.29	0.98245
1444.86	0.95971	1444.89	0.92455	1444.86	0.98139
1443.44	0.9585	1443.47	0.92331	1443.44	0.98048
1442.01	0.95732	1442.04	0.92225	1442.01	0.97974
1440.59	0.95621	1440.61	0.92139	1440.59	0.97921
1439.16	0.95518	1439.19	0.92071	1439.16	0.97889
1437.73	0.95422	1437.76	0.92011	1437.73	0.9788
1436.31	0.95332	1436.34	0.91957	1436.31	0.9789
1434.88	0.95246	1434.91	0.91913	1434.88	0.97913
1433.45	0.95163	1433.48	0.91876	1433.45	0.97945
1432.03	0.95084	1432.06	0.91842	1432.03	0.97981
1430.6	0.95008	1430.63	0.91806	1430.6	0.98021
1429.17	0.94933	1429.2	0.91768	1429.17	0.98065
1427.75	0.94859	1427.78	0.91724	1427.75	0.98116
1426.32	0.94786	1426.35	0.91674	1426.32	0.98173
1424.9	0.94712	1424.92	0.91616	1424.9	0.98232
1423.47	0.9464	1423.5	0.91549	1423.47	0.98287
1422.04	0.9457	1422.07	0.91475	1422.04	0.98329
1420.62	0.94501	1420.65	0.91396	1420.62	0.98354
1419.19	0.94436	1419.22	0.9131	1419.19	0.98361
1417.76	0.94373	1417.79	0.91218	1417.76	0.98351
1416.34	0.94315	1416.37	0.9112	1416.34	0.98329
1414.91	0.94262	1414.94	0.9102	1414.91	0.98301
1413.48	0.94214	1413.51	0.90923	1413.48	0.98271
1412.06	0.9417	1412.09	0.90832	1412.06	0.98242
1410.63	0.94131	1410.66	0.90747	1410.63	0.98216
1409.21	0.94094	1409.24	0.90668	1409.21	0.98194
1407.78	0.94057	1407.81	0.90596	1407.78	0.98177
1406.35	0.94018	1406.38	0.90533	1406.35	0.98165
1404.93	0.93974	1404.96	0.9048	1404.93	0.98159
1403.5	0.93925	1403.53	0.90436	1403.5	0.98157
1402.07	0.93874	1402.1	0.90395	1402.07	0.98147
1400.65	0.93822	1400.68	0.90347	1400.65	0.98119
1399.22	0.93773	1399.25	0.90281	1399.22	0.98067
1397.8	0.93726	1397.82	0.90199	1397.8	0.97994
1396.37	0.93681	1396.4	0.90108	1396.37	0.97906
1394.94	0.93638	1394.97	0.90015	1394.94	0.97813
1393.52	0.93597	1393.55	0.89925	1393.52	0.97721
1392.09	0.93561	1392.12	0.89844	1392.09	0.97635
1390.66	0.93532	1390.69	0.89774	1390.66	0.97556
1389.24	0.93511	1389.27	0.8972	1389.24	0.97487
1387.81	0.93499	1387.84	0.89684	1387.81	0.97428
1386.38	0.93497	1386.41	0.89665	1386.38	0.97382
1384.96	0.93503	1384.99	0.89662	1384.96	0.97349
1383.53	0.93516	1383.56	0.89677	1383.53	0.9733
1382.11	0.93538	1382.13	0.89708	1382.11	0.97326
1380.68	0.93568	1380.71	0.89755	1380.68	0.97338
1379.25	0.93606	1379.28	0.89819	1379.25	0.97366
1377.83	0.93652	1377.86	0.89895	1377.83	0.97411
1376.4	0.93703	1376.43	0.8998	1376.4	0.97473
1374.97	0.93758	1375	0.90067	1374.97	0.97552
1373.55	0.93815	1373.58	0.90152	1373.55	0.97644
1372.12	0.93872	1372.15	0.90232	1372.12	0.97745
1370.7	0.9393	1370.72	0.90302	1370.7	0.97845
1369.27	0.93988	1369.3	0.90353	1369.27	0.97933
1367.84	0.94048	1367.87	0.90378	1367.84	0.97999
1366.42	0.94106	1366.44	0.90377	1366.42	0.9804
1364.99	0.9416	1365.02	0.90356	1364.99	0.98061
1363.56	0.94208	1363.59	0.90328	1363.56	0.98071
1362.14	0.94248	1362.17	0.90301	1362.14	0.98075
1360.71	0.9428	1360.74	0.90281	1360.71	0.98076
1359.28	0.94305	1359.31	0.90272	1359.28	0.98073
1357.86	0.94326	1357.89	0.90278	1357.86	0.98068
1356.43	0.94345	1356.46	0.90303	1356.43	0.98061
1355.01	0.94366	1355.03	0.90348	1355.01	0.98057
1353.58	0.94391	1353.61	0.90411	1353.58	0.98056
1352.15	0.94419	1352.18	0.90489	1352.15	0.98061
1350.73	0.94451	1350.75	0.90577	1350.73	0.98071
1349.3	0.94487	1349.33	0.90669	1349.3	0.98086
1347.87	0.94525	1347.9	0.90764	1347.87	0.98104
1346.45	0.94564	1346.48	0.90856	1346.45	0.98126
1345.02	0.94604	1345.05	0.90945	1345.02	0.9815
1343.6	0.94644	1343.62	0.91026	1343.6	0.98175
1342.17	0.9468	1342.2	0.91097	1342.17	0.98202
1340.74	0.94713	1340.77	0.91158	1340.74	0.98229
1339.32	0.94741	1339.34	0.91209	1339.32	0.98255
1337.89	0.94765	1337.92	0.91253	1337.89	0.9828
1336.46	0.94788	1336.49	0.91292	1336.46	0.98305
1335.04	0.94809	1335.06	0.91329	1335.04	0.9833
1333.61	0.94831	1333.64	0.91366	1333.61	0.98354
1332.18	0.94856	1332.21	0.91406	1332.18	0.98374
1330.76	0.94885	1330.79	0.9145	1330.76	0.98383
1329.33	0.9492	1329.36	0.91497	1329.33	0.98374
1327.91	0.94958	1327.93	0.91547	1327.91	0.98338
1326.48	0.94999	1326.51	0.91599	1326.48	0.98273
1325.05	0.95042	1325.08	0.91654	1325.05	0.98181
1323.63	0.95084	1323.65	0.91711	1323.63	0.98073
1322.2	0.95125	1322.23	0.9177	1322.2	0.9796
1320.77	0.95163	1320.8	0.91829	1320.77	0.97854
1319.35	0.95196	1319.37	0.91883	1319.35	0.97762
1317.92	0.95223	1317.95	0.91929	1317.92	0.97688
1316.5	0.95244	1316.52	0.91968	1316.5	0.97636
1315.07	0.95257	1315.1	0.91999	1315.07	0.97605
1313.64	0.95265	1313.67	0.92024	1313.64	0.97597
1312.22	0.95268	1312.24	0.92044	1312.22	0.97613
1310.79	0.95268	1310.82	0.92063	1310.79	0.97652
1309.36	0.95265	1309.39	0.92083	1309.36	0.97715
1307.94	0.95262	1307.96	0.92107	1307.94	0.978
1306.51	0.95258	1306.54	0.92137	1306.51	0.97905
1305.08	0.95253	1305.11	0.92176	1305.08	0.98026
1303.66	0.95247	1303.69	0.92225	1303.66	0.98161
1302.23	0.95242	1302.26	0.92284	1302.23	0.98304
1300.81	0.95235	1300.83	0.92351	1300.81	0.98449
1299.38	0.95228	1299.41	0.92425	1299.38	0.98589
1297.95	0.95219	1297.98	0.92501	1297.95	0.98716
1296.53	0.95208	1296.55	0.92575	1296.53	0.98819
1295.1	0.95195	1295.13	0.92642	1295.1	0.98894
1293.67	0.9518	1293.7	0.92699	1293.67	0.98939
1292.25	0.95163	1292.27	0.92743	1292.25	0.9896
1290.82	0.95144	1290.85	0.92774	1290.82	0.98964
1289.39	0.95125	1289.42	0.92791	1289.39	0.98959
1287.97	0.95108	1288	0.92795	1287.97	0.98947
1286.54	0.95093	1286.57	0.92785	1286.54	0.98925
1285.12	0.95081	1285.14	0.92764	1285.12	0.98894
1283.69	0.95072	1283.72	0.92734	1283.69	0.98857
1282.26	0.95068	1282.29	0.92697	1282.26	0.98816
1280.84	0.95067	1280.86	0.92659	1280.84	0.98776
1279.41	0.9507	1279.44	0.9262	1279.41	0.98741
1277.98	0.95077	1278.01	0.92583	1277.98	0.98711
1276.56	0.95086	1276.58	0.9255	1276.56	0.98688
1275.13	0.95097	1275.16	0.92521	1275.13	0.98672
1273.71	0.95108	1273.73	0.92496	1273.71	0.98661
1272.28	0.95119	1272.31	0.92474	1272.28	0.98655
1270.85	0.95127	1270.88	0.92455	1270.85	0.98655
1269.43	0.95132	1269.45	0.92437	1269.43	0.98661
1268	0.95134	1268.03	0.92419	1268	0.98674
1266.57	0.95132	1266.6	0.92399	1266.57	0.98696
1265.15	0.95126	1265.17	0.92374	1265.15	0.98725
1263.72	0.95115	1263.75	0.92343	1263.72	0.98754
1262.29	0.951	1262.32	0.92305	1262.29	0.9877
1260.87	0.95081	1260.89	0.92259	1260.87	0.98763
1259.44	0.9506	1259.47	0.92204	1259.44	0.98724
1258.02	0.95037	1258.04	0.92143	1258.02	0.98651
1256.59	0.95016	1256.62	0.92081	1256.59	0.98549
1255.16	0.94996	1255.19	0.92022	1255.16	0.9843
1253.74	0.94979	1253.76	0.91971	1253.74	0.98306
1252.31	0.94965	1252.34	0.91933	1252.31	0.98189
1250.88	0.94951	1250.91	0.9191	1250.88	0.98089
1249.46	0.94938	1249.48	0.91903	1249.46	0.9801
1248.03	0.94922	1248.06	0.91912	1248.03	0.97952
1246.61	0.94902	1246.63	0.91935	1246.61	0.97914
1245.18	0.94878	1245.2	0.91971	1245.18	0.97893
1243.75	0.94849	1243.78	0.92016	1243.75	0.97888
1242.33	0.94814	1242.35	0.92069	1242.33	0.97899
1240.9	0.94773	1240.93	0.92127	1240.9	0.97926
1239.47	0.94725	1239.5	0.92189	1239.47	0.97971
1238.05	0.94674	1238.07	0.92253	1238.05	0.98035
1236.62	0.9462	1236.65	0.92317	1236.62	0.98117
1235.19	0.94567	1235.22	0.92378	1235.19	0.98217
1233.77	0.94515	1233.79	0.92433	1233.77	0.9833
1232.34	0.94466	1232.37	0.92478	1232.34	0.98449
1230.92	0.94421	1230.94	0.92511	1230.92	0.98561
1229.49	0.9438	1229.51	0.92529	1229.49	0.98653
1228.06	0.94344	1228.09	0.92532	1228.06	0.98718
1226.64	0.94315	1226.66	0.92524	1226.64	0.98754
1225.21	0.94293	1225.24	0.9251	1225.21	0.98768
1223.78	0.94281	1223.81	0.92495	1223.78	0.98773
1222.36	0.94279	1222.38	0.92484	1222.36	0.98779
1220.93	0.94287	1220.96	0.92484	1220.93	0.98795
1219.51	0.94305	1219.53	0.92498	1219.51	0.98824
1218.08	0.94333	1218.1	0.92525	1218.08	0.98861
1216.65	0.9437	1216.68	0.92568	1216.65	0.98902
1215.23	0.94415	1215.25	0.92625	1215.23	0.98944
1213.8	0.94467	1213.82	0.92697	1213.8	0.98982
1212.37	0.94522	1212.4	0.92783	1212.37	0.99018
1210.95	0.9458	1210.97	0.92883	1210.95	0.99051
1209.52	0.94639	1209.55	0.92996	1209.52	0.99082
1208.09	0.94695	1208.12	0.9312	1208.09	0.99111
1206.67	0.94746	1206.69	0.93252	1206.67	0.99136
1205.24	0.94793	1205.27	0.9339	1205.24	0.99157
1203.82	0.94834	1203.84	0.93529	1203.82	0.99169
1202.39	0.94869	1202.41	0.93664	1202.39	0.99171
1200.96	0.949	1200.99	0.93791	1200.96	0.99161
1199.54	0.94927	1199.56	0.93907	1199.54	0.99141
1198.11	0.94951	1198.14	0.94009	1198.11	0.99111
1196.68	0.94973	1196.71	0.94096	1196.68	0.99075
1195.26	0.94993	1195.28	0.9417	1195.26	0.99035
1193.83	0.95014	1193.86	0.94232	1193.83	0.98994
1192.41	0.95036	1192.43	0.94286	1192.41	0.98953
1190.98	0.9506	1191	0.94334	1190.98	0.98912
1189.55	0.95087	1189.58	0.94378	1189.55	0.98873
1188.13	0.95114	1188.15	0.94421	1188.13	0.98836
1186.7	0.95142	1186.72	0.94463	1186.7	0.98802
1185.27	0.95169	1185.3	0.94505	1185.27	0.98771
1183.85	0.95194	1183.87	0.94547	1183.85	0.98745
1182.42	0.95218	1182.45	0.94589	1182.42	0.98724
1180.99	0.95239	1181.02	0.94631	1180.99	0.98708
1179.57	0.95258	1179.59	0.94672	1179.57	0.98699
1178.14	0.95276	1178.17	0.9471	1178.14	0.98698
1176.72	0.95293	1176.74	0.94746	1176.72	0.98703
1175.29	0.95311	1175.31	0.94779	1175.29	0.98712
1173.86	0.9533	1173.89	0.94807	1173.86	0.9872
1172.44	0.9535	1172.46	0.94831	1172.44	0.98726
1171.01	0.95372	1171.03	0.9485	1171.01	0.98726
1169.58	0.95396	1169.61	0.94865	1169.58	0.98721
1168.16	0.95422	1168.18	0.94877	1168.16	0.98712
1166.73	0.95447	1166.76	0.94888	1166.73	0.98699
1165.3	0.95472	1165.33	0.94897	1165.3	0.98685
1163.88	0.95495	1163.9	0.94906	1163.88	0.9867
1162.45	0.95516	1162.48	0.94914	1162.45	0.98657
1161.03	0.95535	1161.05	0.94922	1161.03	0.98645
1159.6	0.9555	1159.62	0.9493	1159.6	0.98633
1158.17	0.95563	1158.2	0.94938	1158.17	0.98621
1156.75	0.95572	1156.77	0.94946	1156.75	0.9861
1155.32	0.95578	1155.34	0.94952	1155.32	0.98601
1153.89	0.9558	1153.92	0.94956	1153.89	0.98595
1152.47	0.95579	1152.49	0.94956	1152.47	0.98592
1151.04	0.95576	1151.07	0.94952	1151.04	0.98591
1149.62	0.95569	1149.64	0.94943	1149.62	0.98592
1148.19	0.95559	1148.21	0.94931	1148.19	0.98594
[truncated: 525 more rows]

## Sheet: FIG4(b）
	GO	GO-g-PEG		GC-g-PEG
5.00647	2190.31	2053.47	5.00034	933.205
5.0196	2194.3	2043.68	5.01347	931.822
5.03273	2188.83	2039.34	5.0266	931.452
5.04586	2185.07	2040.44	5.03973	933.5
5.05899	2174.31	2034.93	5.05286	933.248
5.07212	2169.27	2038.98	5.06599	931.787
5.08525	2160.58	2041.66	5.07912	934.184
5.09838	2161.12	2032.75	5.09225	940.025
5.11151	2137.54	2031.83	5.10538	945.009
5.12464	2135.2	2023.98	5.11851	951.944
5.13777	2127.03	2031.67	5.13164	956.659
5.1509	2128.77	2028.39	5.14477	959.637
5.16403	2141.42	2029.93	5.1579	967.996
5.17716	2155.22	2033.04	5.17104	968.689
5.19029	2166.72	2028.43	5.18417	974.335
5.20342	2177.04	2025.92	5.1973	977.089
5.21655	2192.7	2025.45	5.21043	975.375
5.22968	2215.37	2021.67	5.22356	973.269
5.24281	2221.15	2026	5.23669	973.411
5.25594	2229.46	2024.69	5.24982	974.976
5.26907	2227.98	2008.85	5.26295	983.21
5.2822	2211.13	1992.82	5.27608	987.893
5.29533	2178.85	1976.84	5.28921	993.695
5.30846	2150.01	1946.83	5.30234	994.561
5.3216	2105.78	1923.56	5.31547	999.453
5.33473	2064.46	1889.61	5.3286	999.496
5.34786	2032.71	1857.85	5.34173	999.511
5.36099	1984	1830.37	5.35486	1007
5.37412	1938.26	1798.83	5.36799	1018.11
5.38725	1902.15	1773.06	5.38112	1021.3
5.40038	1891.7	1757.68	5.39425	1025.73
5.41351	1861.81	1753.03	5.40738	1027.52
5.42664	1834.34	1747.32	5.42051	1031.89
5.43977	1832.69	1727.1	5.43364	1040.51
5.4529	1825.96	1710.65	5.44677	1043.79
5.46603	1813.03	1712.72	5.4599	1040.73
5.47916	1806.85	1704.19	5.47303	1042.67
5.49229	1807.58	1693.23	5.48616	1043.75
5.50542	1812.45	1691.6	5.49929	1041.5
5.51855	1816	1688.57	5.51242	1035.87
5.53168	1813.52	1688.86	5.52555	1033.3
5.54481	1812.01	1680.81	5.53868	1043.78
5.55794	1824.06	1666.66	5.55181	1051.8
5.57107	1836.27	1664.38	5.56494	1059.4
5.5842	1845.07	1657.82	5.57807	1072.06
5.59733	1821.6	1641.32	5.5912	1076.41
5.61046	1817.24	1626.65	5.60433	1087.32
5.62359	1811.8	1605.36	5.61747	1100.27
5.63672	1804.22	1603.5	5.6306	1113.37
5.64985	1788.75	1605.96	5.64373	1125.12
5.66298	1785.93	1601.5	5.65686	1138.35
5.67611	1779.15	1603.12	5.66999	1145.94
5.68924	1781.91	1608.39	5.68312	1148.17
5.70237	1773.07	1612.92	5.69625	1154.81
5.7155	1765.71	1619.91	5.70938	1164.25
5.72863	1782.27	1617.1	5.72251	1172.98
5.74176	1791	1617.38	5.73564	1180.71
5.75489	1788.53	1619.41	5.74877	1191.31
5.76802	1776.88	1606.7	5.7619	1196.46
5.78116	1768.72	1602.69	5.77503	1198.75
5.79429	1766.75	1596.12	5.78816	1211.97
5.80742	1763.99	1590.03	5.80129	1218.63
5.82055	1768.35	1600.85	5.81442	1231.41
5.83368	1759.13	1599.37	5.82755	1233.69
5.84681	1752.99	1593.04	5.84068	1237.49
5.85994	1747.57	1597.65	5.85381	1241.37
5.87307	1752.69	1585.03	5.86694	1248.57
5.8862	1753.74	1587.5	5.88007	1256.4
5.89933	1756.85	1585.77	5.8932	1259.66
5.91246	1768.99	1575.75	5.90633	1264.17
5.92559	1769.74	1577.63	5.91946	1267.84
5.93872	1767.67	1578.07	5.93259	1277.71
5.95185	1766.53	1571.53	5.94572	1285.84
5.96498	1772.51	1574.31	5.95885	1294.61
5.97811	1777.35	1566.01	5.97198	1309.79
5.99124	1779.08	1563.48	5.98511	1315.07
6.00437	1775.03	1568.99	5.99824	1324.07
6.0175	1770.94	1561.97	6.01137	1331.91
6.03063	1753.49	1553.86	6.0245	1346.99
6.04376	1756.59	1550.59	6.03763	1359.67
6.05689	1748.52	1534.37	6.05076	1372.99
6.07002	1750.41	1527.84	6.06389	1388.76
6.08315	1748.86	1517.41	6.07702	1398.38
6.09628	1749.88	1507.65	6.09016	1410.31
6.10941	1742.31	1521.19	6.10329	1426.42
6.12254	1735.77	1527.63	6.11642	1446.97
6.13567	1734.11	1536.08	6.12955	1469.56
6.1488	1737	1547.82	6.14268	1483.25
6.16193	1735.19	1552.17	6.15581	1492.21
6.17506	1728.41	1563.74	6.16894	1501.07
6.18819	1723.53	1576.22	6.18207	1511.24
6.20132	1723	1577.39	6.1952	1525.76
6.21445	1718.52	1575.45	6.20833	1537.31
6.22758	1724.16	1570.93	6.22146	1545.13
6.24072	1724.26	1552.52	6.23459	1561.6
6.25385	1735.72	1534.9	6.24772	1582.12
6.26698	1730.65	1518.46	6.26085	1590.8
6.28011	1727.18	1508.64	6.27398	1608.28
6.29324	1730.63	1504.9	6.28711	1631.89
6.30637	1734.59	1505.76	6.30024	1648.73
6.3195	1736.8	1505.7	6.31337	1666.28
6.33263	1733.06	1500.87	6.3265	1677.1
6.34576	1727.6	1501.4	6.33963	1688.01
6.35889	1725.01	1506.92	6.35276	1702.99
6.37202	1724.5	1510	6.36589	1715.61
6.38515	1731.07	1514.2	6.37902	1723.89
6.39828	1730.91	1513.25	6.39215	1738.95
6.41141	1727.05	1514.56	6.40528	1750.92
6.42454	1718.08	1517.96	6.41841	1778.5
6.43767	1718.56	1512.56	6.43154	1803.17
6.4508	1717.09	1515.01	6.44467	1819.81
6.46393	1719.95	1514.11	6.4578	1851.82
6.47706	1722.39	1513.44	6.47093	1883.98
6.49019	1725.01	1528.2	6.48406	1913.51
6.50332	1720.18	1516.86	6.49719	1942.72
6.51645	1714.66	1513.15	6.51032	1968.12
6.52958	1714.73	1516.22	6.52345	1995.22
6.54271	1709.94	1517.44	6.53658	2011.96
6.55584	1714.39	1525.6	6.54972	2030.18
6.56897	1719.87	1530.62	6.56285	2051.99
6.5821	1711.06	1527.52	6.57598	2084.43
6.59523	1700.9	1532.16	6.58911	2112.9
6.60836	1702.95	1527.9	6.60224	2151.58
6.62149	1720.52	1519.3	6.61537	2182.69
6.63462	1723.93	1516.52	6.6285	2212.33
6.64775	1724.71	1515.24	6.64163	2256.45
6.66088	1734.64	1514.15	6.65476	2295.32
6.67401	1749.47	1504.01	6.66789	2338.92
6.68714	1748.76	1496.91	6.68102	2378.15
6.70027	1754.97	1500.35	6.69415	2414.01
6.71341	1758.32	1500.62	6.70728	2452.51
6.72654	1748.7	1497.9	6.72041	2485.43
6.73967	1753.66	1510.3	6.73354	2529.45
6.7528	1746.44	1501.56	6.74667	2565.42
6.76593	1740.74	1508.56	6.7598	2606.43
6.77906	1731.76	1504.38	6.77293	2643.75
6.79219	1734.03	1500.46	6.78606	2683.79
6.80532	1737.04	1502.95	6.79919	2721.11
6.81845	1721	1493.11	6.81232	2764.08
6.83158	1711.22	1496.4	6.82545	2819.15
6.84471	1718.56	1489.73	6.83858	2868.97
6.85784	1730.21	1486.59	6.85171	2928.3
6.87097	1733.2	1496.2	6.86484	2980.13
6.8841	1738.27	1491.95	6.87797	3032.71
6.89723	1737.92	1494.99	6.8911	3085
6.91036	1736.48	1500	6.90423	3142.72
6.92349	1742.38	1504.91	6.91736	3195.76
6.93662	1737.16	1499.69	6.93049	3235.62
6.94975	1751	1513.26	6.94362	3300.92
6.96288	1756.69	1508.65	6.95675	3357.2
6.97601	1765.93	1504.36	6.96988	3416.73
6.98914	1774.75	1505.19	6.98301	3478.18
7.00227	1763.98	1511.13	6.99614	3538.38
7.0154	1764.88	1529.84	7.00928	3600.22
7.02853	1778.84	1538.51	7.02241	3667.08
7.04166	1788	1555.14	7.03554	3741.45
7.05479	1774.34	1574.46	7.04867	3805.75
7.06792	1760.53	1578.81	7.0618	3866.81
7.08105	1749.59	1585.05	7.07493	3928.24
7.09418	1745.97	1588.63	7.08806	3988.28
7.10731	1742.6	1582.87	7.10119	4043.25
7.12044	1733.41	1584.12	7.11432	4099.25
7.13357	1744.67	1587.69	7.12745	4159.14
7.1467	1753.37	1576.34	7.14058	4214.34
7.15983	1758.88	1570.73	7.15371	4260.83
7.17297	1765.94	1582.78	7.16684	4316.29
7.1861	1764.13	1601	7.17997	4367.3
7.19923	1774.86	1609.34	7.1931	4408.36
7.21236	1784.52	1617.77	7.20623	4469.93
7.22549	1780.81	1629.98	7.21936	4510.56
7.23862	1779.49	1636.47	7.23249	4552.19
7.25175	1777.23	1637.51	7.24562	4577.46
7.26488	1778.17	1655.77	7.25875	4602.34
7.27801	1780.1	1673.88	7.27188	4597.68
7.29114	1780.95	1694.17	7.28501	4605.68
7.30427	1775.34	1730.34	7.29814	4595.41
7.3174	1782.01	1748.37	7.31127	4588.36
7.33053	1774.9	1778.28	7.3244	4573.1
7.34366	1774.47	1823.38	7.33753	4549.57
7.35679	1779.78	1871.57	7.35066	4538.57
7.36992	1778.39	1903.64	7.36379	4520.72
7.38305	1790.13	1920.26	7.37692	4480.03
7.39618	1790.6	1944.86	7.39005	4465.75
7.40931	1794.14	1975.24	7.40318	4429.32
7.42244	1796.94	2006.45	7.41631	4403.83
7.43557	1804.25	2039.66	7.42944	4350.34
7.4487	1813.18	2082.09	7.44257	4296.06
7.46183	1814.16	2116.39	7.4557	4222.07
7.47496	1818.61	2173.77	7.46883	4161.38
7.48809	1816.3	2245.51	7.48197	4086.53
7.50122	1818.76	2308.53	7.4951	4011.06
7.51435	1811.9	2412.62	7.50823	3922.93
7.52748	1822.16	2515.18	7.52136	3841.24
7.54061	1826.45	2619.18	7.53449	3759.84
7.55374	1834.51	2727.19	7.54762	3682
7.56687	1833.63	2854.23	7.56075	3600.82
7.58	1827.55	3004.75	7.57388	3528.93
7.59313	1831.56	3168.82	7.58701	3445.41
7.60626	1836.44	3334.88	7.60014	3369.04
7.61939	1842.83	3521.71	7.61327	3287.58
7.63252	1844.83	3719.14	7.6264	3209.61
7.64566	1840.7	3902	7.63953	3130.61
7.65879	1837.87	4129.94	7.65266	3062.07
7.67192	1831.24	4331.1	7.66579	2991.95
7.68505	1842.09	4523.24	7.67892	2908.26
7.69818	1845.74	4711.68	7.69205	2842.03
7.71131	1863.46	4871	7.70518	2771.39
7.72444	1871.79	5022.2	7.71831	2703.21
7.73757	1877.37	5148.85	7.73144	2646.69
7.7507	1882.26	5237.83	7.74457	2584.43
7.76383	1889.98	5247.2	7.7577	2524.59
7.77696	1904.5	5178.14	7.77083	2462.78
7.79009	1914.67	5027.92	7.78396	2412.7
7.80322	1911.5	4787.88	7.79709	2357.76
7.81635	1913.61	4451.74	7.81022	2304.95
7.82948	1903.8	4059.07	7.82335	2257.81
7.84261	1892.64	3647.64	7.83648	2214.1
7.85574	1890.24	3191.65	7.84961	2169.44
7.86887	1897.47	2764.25	7.86274	2121.61
7.882	1901.74	2388.58	7.87587	2088.88
7.89513	1909.65	2078.16	7.889	2044.28
7.90826	1904.45	1847.96	7.90213	2007.22
7.92139	1897.71	1698.05	7.91526	1977.45
7.93452	1910.93	1602.68	7.9284	1939.73
7.94765	1910.23	1545.76	7.94153	1905.68
7.96078	1923.31	1525.49	7.95466	1871.91
7.97391	1928.02	1522.09	7.96779	1843.06
7.98704	1924.32	1511.22	7.98092	1802.19
8.00017	1922.9	1521.92	7.99405	1772.29
8.0133	1929.12	1534.22	8.00718	1746.19
8.02643	1933.81	1529.1	8.02031	1717.86
8.03956	1942.85	1530.98	8.03344	1697.84
8.05269	1944.89	1535.88	8.04657	1676.37
8.06582	1948.58	1545.39	8.0597	1657.93
8.07895	1944.14	1544.11	8.07283	1634.68
8.09208	1943.51	1535.54	8.08596	1620.7
8.10522	1949.36	1536.04	8.09909	1598.32
8.11835	1954.64	1525.43	8.11222	1568.33
8.13148	1955.82	1527.61	8.12535	1544.6
8.14461	1964.72	1522.21	8.13848	1527.17
8.15774	1968.73	1516.06	8.15161	1500.15
8.17087	1982.95	1515.57	8.16474	1475.95
8.184	1992.64	1513.3	8.17787	1464.27
8.19713	2007.99	1512.08	8.191	1442.85
8.21026	2009.13	1507.29	8.20413	1429.56
8.22339	2008.93	1508.03	8.21726	1419.28
8.23652	2011.43	1506.13	8.23039	1410.53
8.24965	2003.42	1497.39	8.24352	1398.47
8.26278	1994.78	1486.03	8.25665	1383.51
8.27591	2003.32	1479.26	8.26978	1372.15
8.28904	1999.48	1486.14	8.28291	1353.15
8.30217	1996.49	1497.89	8.29604	1334.39
8.3153	1998.1	1505.53	8.30917	1322.83
8.32843	2014.82	1507.98	8.3223	1306.23
8.34156	2025.8	1520.41	8.33543	1285.32
8.35469	2050.84	1534.36	8.34856	1274.51
8.36782	2057.7	1536.7	8.36169	1264.63
8.38095	2067.65	1541.75	8.37482	1242.07
8.39408	2079.53	1547.67	8.38795	1236.66
8.40721	2089.78	1541.25	8.40108	1226.37
8.42034	2099.71	1546.11	8.41422	1214.6
8.43347	2096.6	1542.58	8.42735	1203.89
8.4466	2095.77	1543.41	8.44048	1193.39
8.45973	2100.38	1550.52	8.45361	1188.34
8.47286	2099.81	1548.03	8.46674	1181.82
8.48599	2096.52	1546.65	8.47987	1174.91
8.49912	2101.91	1535.98	8.493	1167.29
8.51225	2115.06	1536.53	8.50613	1156.9
8.52538	2126.27	1547.81	8.51926	1149.31
8.53851	2141.87	1544.84	8.53239	1145.61
8.55164	2152.48	1550.74	8.54552	1136.81
8.56477	2159.18	1547.09	8.55865	1121.92
8.5779	2177.99	1559.36	8.57178	1115.6
8.59104	2179.55	1563.11	8.58491	1105.17
[truncated: 1,643 more rows]

## Sheet: FIG4(c）
	GO	GO-g-PEG
[truncated: 10,000 more rows]

[truncated: 4 more sheets: FIG4(d), FIG7, FIG8, FIG11]
